# Supplementary material for: The Microbiological Background of Medication-Related Osteonecrosis of the Jaw (MRONJ): Clinical Evidence Based on Traditional Culture and Molecular Biological Detection Methods
Source: Antibiotics (Basel). 2025 Feb 15;14(2):203. doi: 10.3390/antibiotics14020203 (PMC11851722; doi:10.3390/antibiotics14020203)
Supplement: Supplementary file 1 [file antibiotics-14-00203-s001.zip]

Archive with 1 entries (1 files):
- antibiotics-3456494-supplementary.xlsx
