# Supplementary material for: The Microbiological Background of Medication-Related Osteonecrosis of the Jaw (MRONJ): Clinical Evidence Based on Traditional Culture and Molecular Biological Detection Methods
Source: Antibiotics (Basel). 2025 Feb 15;14(2):203. doi: 10.3390/antibiotics14020203 (PMC11851722; doi:10.3390/antibiotics14020203)
Supplement: Supplementary file 1 [file antibiotics-14-00203-s001.zip › antibiotics-3456494-supplementary.xlsx]

## Sheet: Patient charactetistics
	K1_sample	K2_sample	K3_sample	K4_sample	K5_sample	T1_sample	T2_sample	T3_sample	T4_sample	T5_sample
Sex	F	M	F	M	F	M	F	M	M	F
Age	21	40	45	17	25	81	77	73	76	73
Date of sampling	05.04.2023.	20.04.2023.	25.07.2023.	01.06.2023.	13.06.2023.	18.03.2023.	26.01.2023.	22.01.2023.	23.03.2023.	26.03.2023.
Affected teeth (sampling site)	38. lower left 8. wisdom tooth	17. upper right 7. second molar	14. upper right first premolar	48. lower right wisdoom tooth	47. lower right second molar	35-38. mandible right	16-18. maxilla right	16-18. maxilla right	44-46. mandible right	44-46. mandible right
Underlying disease associated with antiresorptive treatment	Not relevant	Not relevant	Not relevant	Not relevant	Not relevant	Prostate cancer	Breast cancer	Prostate cancer	Prostate cancer	Lung cancer metastases
Antiresorptive treatment	Not relevant	Not relevant	Not relevant	Not relevant	Not relevant	zoledronic acid iv.	zoledronic acid iv. → ibandronic acid iv.	zoledronic acid iv.	zoledronic acid iv. → denosumab iv.	zoledronic acid iv. → denosumab iv.

## Sheet: Reads
	K1_sample	K2_sample	K3_sample	K4_sample	K5_sample	T1_sample	T2_sample	T3_sample	T4_sample	T5_sample
Reads	0.242 M	0.168 M	0.197 M	0.231 M	0.176 M	0.247 M	0.262 M	0.227 M	0.178 M	0.171 M

## Sheet: Phylum
Name	Domain	Kingdom	Phylum	K1_sample	K2_sample	K3_sample	K4_sample	K5_sample	T1_sample	T2_sample	T3_sample	T4_sample	T5_sample	Taxonomy Lineage
Firmicutes	Bacteria	Bacteria	Firmicutes	0.6894364586448969	0.9480099075459205	0.9065663674958615	0.88705361597141	0.9689219230682864	0.4945752302968271	0.34978247256187994	0.35951897113270065	0.94983298911242	0.42772817275002806	d__Bacteria;k__Bacteria;p__Firmicutes;
Actinobacteriota	Bacteria	Bacteria	Actinobacteriota	0.00016714464169467072	0.033462491110184664	0.06894066508260042	0.0033470298511524125	0.002335346821458244	0.007420675537359263	0.003147556112191424	0.0073861685642438914	0.013450113465412172	0.5596692444676904	d__Bacteria;k__Bacteria;p__Actinobacteriota;
Proteobacteria	Bacteria	Bacteria	Proteobacteria	0.1068582085613245	0.010115996762881033	0.011137261967770633	0.09290048708808403	0.019075741584892107	0.0018935516888433982	0.5957285521241883	0.12076756766788224	0.027767153675514418	0.00948929652183659	d__Bacteria;k__Bacteria;p__Proteobacteria;
Bacteroidota	Bacteria	Bacteria	Bacteroidota	0.0005102310114889949	0.00808053559604679	0.00045044537786736636	0.0011882409498671165	0.008690184806772507	0.011432958034800409	0.04797963152170331	0.5111859625680854	0.008631020678752646	0.0028642233596094693	d__Bacteria;k__Bacteria;p__Bacteroidota;
Cyanobacteria	Bacteria	Bacteria	Cyanobacteria	0.0	0.00033106898496701573	0.0	0.0	0.0004827880448206948	0.0	6.591740549091988e-05	0.0	6.374461358015247e-05	0.000124531450417803	d__Bacteria;k__Bacteria;p__Cyanobacteria;
Verrucomicrobiota	Bacteria	Bacteria	Verrucomicrobiota	0.0	0.0	0.0	0.0	0.000325601239530236	0.0	0.0	0.0	0.0	0.0	d__Bacteria;k__Bacteria;p__Verrucomicrobiota;
Desulfobacterota	Bacteria	Bacteria	Desulfobacterota	0.0	0.0	0.0	0.0	0.00016841443423977725	0.0	0.0	0.0	0.0	6.22657252089015e-05	d__Bacteria;k__Bacteria;p__Desulfobacterota;
Fusobacteriota	Bacteria	Bacteria	Fusobacteriota	0.17528194661927965	0.0	0.0	0.0008435603689896324	0.0	0.004636642784032753	0.0014501829208002372	0.0008351195612838571	0.0002549784543206099	6.22657252089015e-05	d__Bacteria;k__Bacteria;p__Fusobacteriota;
Campylobacterota	Bacteria	Bacteria	Campylobacterota	0.02774601052131534	0.0	0.012905260075900045	0.012254301704354768	0.0	0.016284544524053222	0.001565538380409347	0.000306210505804081	0.0	0.0	d__Bacteria;k__Bacteria;p__Campylobacterota;
Patescibacteria	Bacteria	Bacteria	Patescibacteria	0.0	0.0	0.0	0.0024127640661423893	0.0	0.0003070624360286592	0.00025542994627731453	0.0	0.0	0.0	d__Bacteria;k__Bacteria;p__Patescibacteria;
Spirochaetota	Bacteria	Bacteria	Spirochaetota	0.0	0.0	0.0	0.0	0.0	0.13128966223132038	2.4719027059094953e-05	0.0	0.0	0.0	d__Bacteria;k__Bacteria;p__Spirochaetota;
Synergistota	Bacteria	Bacteria	Synergistota	0.0	0.0	0.0	0.0	0.0	0.3321596724667349	0.0	0.0	0.0	0.0	d__Bacteria;k__Bacteria;p__Synergistota;

## Sheet: Class
Name	Domain	Kingdom	Phylum	Class	K1_sample	K2_sample	K3_sample	K4_sample	K5_sample	T1_sample	T2_sample	T3_sample	T4_sample	T5_sample	Taxonomy Lineage
Bacilli	Bacteria	Bacteria	Firmicutes	Bacilli	0.05211393986311733	0.9435588689702529	0.038884697244400405	0.08066432646693333	0.9595805357824534	0.010573183213920164	0.013331795260538546	0.16089970214068983	0.013896325760473241	0.4261590764747637	d__Bacteria;k__Bacteria;p__Firmicutes;c__Bacilli;
Clostridia	Bacteria	Bacteria	Firmicutes	Clostridia	0.09259813149884757	0.004451038575667656	0.3249963401313048	0.2551906174317669	0.00893719264365751	0.05528147389969294	0.0415114861079068	0.15788399261383143	0.2379586424947092	0.0013698459545958331	d__Bacteria;k__Bacteria;p__Firmicutes;c__Clostridia;
Actinobacteria	Bacteria	Bacteria	Actinobacteriota	Actinobacteria	0.00016714464169467072	0.033462491110184664	0.02604700397518046	0.0014422161147242102	0.0016841443423977723	0.0036745138178096216	0.002026960218845786	0.006152047434791081	0.0015936153395038118	0.5596692444676904	d__Bacteria;k__Bacteria;p__Actinobacteriota;c__Actinobacteria;
Alphaproteobacteria	Bacteria	Bacteria	Proteobacteria	Alphaproteobacteria	0.00036068054260428946	0.004463300389925694	0.0006193623945676286	0.0006712200785508903	0.00732041407495565	0.0001637666325486182	0.00014007448666820475	0.00040828067440544123	0.00044621229506106735	0.003175551985653977	d__Bacteria;k__Bacteria;p__Proteobacteria;c__Alphaproteobacteria;
Gammaproteobacteria	Bacteria	Bacteria	Proteobacteria	Gammaproteobacteria	0.10649752801872021	0.005652696372955342	0.010517899573203005	0.09222926700953314	0.011755327509936454	0.00172978505629478	0.5955884776375202	0.1203592869934768	0.02732094138045335	0.006313744536182613	d__Bacteria;k__Bacteria;p__Proteobacteria;c__Gammaproteobacteria;
Bacteroidia	Bacteria	Bacteria	Bacteroidota	Bacteroidia	0.0005102310114889949	0.00808053559604679	0.00045044537786736636	0.0011882409498671165	0.008690184806772507	0.011432958034800409	0.04797963152170331	0.5111859625680854	0.008631020678752646	0.0028642233596094693	d__Bacteria;k__Bacteria;p__Bacteroidota;c__Bacteroidia;
Cyanobacteriia	Bacteria	Bacteria	Cyanobacteria	Cyanobacteriia	0.0	0.00033106898496701573	0.0	0.0	0.0004827880448206948	0.0	6.591740549091988e-05	0.0	6.374461358015247e-05	0.000124531450417803	d__Bacteria;k__Bacteria;p__Cyanobacteria;c__Cyanobacteriia;
Coriobacteriia	Bacteria	Bacteria	Actinobacteriota	Coriobacteriia	0.0	0.0	0.04289366110741996	0.0019048137364282023	0.0006512024790604721	0.0037461617195496417	0.001120595893345638	0.0012341211294528112	0.01185649812590836	0.0	d__Bacteria;k__Bacteria;p__Actinobacteriota;c__Coriobacteriia;
Verrucomicrobiae	Bacteria	Bacteria	Verrucomicrobiota	Verrucomicrobiae	0.0	0.0	0.0	0.0	0.000325601239530236	0.0	0.0	0.0	0.0	0.0	d__Bacteria;k__Bacteria;p__Verrucomicrobiota;c__Verrucomicrobiae;
Negativicutes	Bacteria	Bacteria	Firmicutes	Negativicutes	0.544724387282932	0.0	0.5426853301201563	0.5511986720727095	0.00040419464217546545	0.42872057318321394	0.2949391911934346	0.04073527637817925	0.6979780208572377	0.0001992503206684848	d__Bacteria;k__Bacteria;p__Firmicutes;c__Negativicutes;
Desulfovibrionia	Bacteria	Bacteria	Desulfobacterota	Desulfovibrionia	0.0	0.0	0.0	0.0	0.00016841443423977725	0.0	0.0	0.0	0.0	6.22657252089015e-05	d__Bacteria;k__Bacteria;p__Desulfobacterota;c__Desulfovibrionia;
Fusobacteriia	Bacteria	Bacteria	Fusobacteriota	Fusobacteriia	0.17528194661927965	0.0	0.0	0.0008435603689896324	0.0	0.004636642784032753	0.0014501829208002372	0.0008351195612838571	0.0002549784543206099	6.22657252089015e-05	d__Bacteria;k__Bacteria;p__Fusobacteriota;c__Fusobacteriia;
Campylobacteria	Bacteria	Bacteria	Campylobacterota	Campylobacteria	0.02774601052131534	0.0	0.012905260075900045	0.012254301704354768	0.0	0.016284544524053222	0.001565538380409347	0.000306210505804081	0.0	0.0	d__Bacteria;k__Bacteria;p__Campylobacterota;c__Campylobacteria;
Saccharimonadia	Bacteria	Bacteria	Patescibacteria	Saccharimonadia	0.0	0.0	0.0	0.0024127640661423893	0.0	0.0003070624360286592	0.00025542994627731453	0.0	0.0	0.0	d__Bacteria;k__Bacteria;p__Patescibacteria;c__Saccharimonadia;
Spirochaetia	Bacteria	Bacteria	Spirochaetota	Spirochaetia	0.0	0.0	0.0	0.0	0.0	0.13128966223132038	2.4719027059094953e-05	0.0	0.0	0.0	d__Bacteria;k__Bacteria;p__Spirochaetota;c__Spirochaetia;
Synergistia	Bacteria	Bacteria	Synergistota	Synergistia	0.0	0.0	0.0	0.0	0.0	0.3321596724667349	0.0	0.0	0.0	0.0	d__Bacteria;k__Bacteria;p__Synergistota;c__Synergistia;

## Sheet: Order
Name	Domain	Kingdom	Phylum	Class	Order	K1_sample	K2_sample	K3_sample	K4_sample	K5_sample	T1_sample	T2_sample	T3_sample	T4_sample	T5_sample	Taxonomy Lineage
Lactobacillales	Bacteria	Bacteria	Firmicutes	Bacilli	Lactobacillales	0.04826081601773492	0.9427618510434804	0.03877208589993356	0.051321124384336975	0.9579300743269036	0.010174002047082907	0.008940048119706008	0.12660412549063274	0.007101149952828986	0.2525373283022627	d__Bacteria;k__Bacteria;p__Firmicutes;c__Bacilli;o__Lactobacillales;
Peptostreptococcales-Tissierellales	Bacteria	Bacteria	Firmicutes	Clostridia	Peptostreptococcales-Tissierellales	0.09245737811636785	0.004401991318635506	0.3149176248015225	0.21891752156521269	0.0017739653739923204	0.05317297850562948	0.03506805972116938	0.14149709100019486	0.23663275453224203	0.00013698459545958332	d__Bacteria;k__Bacteria;p__Firmicutes;c__Clostridia;o__Peptostreptococcales-Tissierellales;
Staphylococcales	Bacteria	Bacteria	Firmicutes	Bacilli	Staphylococcales	0.0038531238453824094	0.0007970179267724453	0.00011261134446684159	0.011891480040273204	0.000954348460692071	9.211873080859775e-05	6.591740549091988e-05	0.034286297543820586	0.006795175807644254	0.17362174817250095	d__Bacteria;k__Bacteria;p__Firmicutes;c__Bacilli;o__Staphylococcales;
Propionibacteriales	Bacteria	Bacteria	Actinobacteriota	Actinobacteria	Propionibacteriales	0.00016714464169467072	0.033192731196507834	0.019808335491717437	0.00020862245684689833	0.0012462668133743516	8.188331627430911e-05	4.9438054118189906e-05	0.00013918659354730952	0.0002294806088885489	0.17032166473642918	d__Bacteria;k__Bacteria;p__Actinobacteriota;c__Actinobacteria;o__Propionibacteriales;
Sphingomonadales	Bacteria	Bacteria	Proteobacteria	Alphaproteobacteria	Sphingomonadales	0.0003430863697943241	0.0030409299359933297	0.0003603563022938931	0.0005079503297141872	0.003323378168998271	0.00012282497441146365	0.00012359513529547477	0.00031548961204056825	0.00039521660419694534	0.0022042066723951133	d__Bacteria;k__Bacteria;p__Proteobacteria;c__Alphaproteobacteria;o__Sphingomonadales;
Burkholderiales	Bacteria	Bacteria	Proteobacteria	Gammaproteobacteria	Burkholderiales	0.04824322184492495	0.001643083110577041	0.006182362811229603	0.00044445653849991385	0.004502279208676712	0.0011770726714431933	9.887610823637981e-05	0.11994172721283487	0.0028685076111068615	0.0029264890848183706	d__Bacteria;k__Bacteria;p__Proteobacteria;c__Gammaproteobacteria;o__Burkholderiales;
Bacteroidales	Bacteria	Bacteria	Bacteroidota	Bacteroidia	Bacteroidales	0.0004486514066541162	0.007663633911273513	0.0004054008400806297	0.0011700998666630384	0.008499315114634092	0.011432958034800409	0.04797963152170331	0.5111859625680854	0.008580024987888523	0.002764598199275227	d__Bacteria;k__Bacteria;p__Bacteroidota;c__Bacteroidia;o__Bacteroidales;
Enterobacterales	Bacteria	Bacteria	Proteobacteria	Gammaproteobacteria	Enterobacterales	0.05772648098949628	0.0011035632832233858	0.003963919325232824	0.09137663609894148	0.0024139402241034735	0.00034800409416581367	0.5953907254210473	0.00013918659354730952	0.02390423009255718	0.0009464390231753029	d__Bacteria;k__Bacteria;p__Proteobacteria;c__Gammaproteobacteria;o__Enterobacterales;
Pseudomonadales	Bacteria	Bacteria	Proteobacteria	Gammaproteobacteria	Pseudomonadales	0.0005278251842989602	0.0029060499791549155	0.00037161743674057727	0.00040817437209175766	0.004839108077156266	0.00020470829068577277	9.887610823637981e-05	0.00027837318709461904	0.0005482036767893114	0.002440816428188939	d__Bacteria;k__Bacteria;p__Proteobacteria;c__Gammaproteobacteria;o__Pseudomonadales;
Rhizobiales	Bacteria	Bacteria	Proteobacteria	Alphaproteobacteria	Rhizobiales	1.759417280996534e-05	0.0011648723545135738	0.00025900609227373563	0.00016326974883670305	0.0035479307479846407	3.0706243602865914e-05	1.647935137272997e-05	9.279106236487302e-05	5.099569086412198e-05	0.0007471887025068181	d__Bacteria;k__Bacteria;p__Proteobacteria;c__Alphaproteobacteria;o__Rhizobiales;
Oscillospirales	Bacteria	Bacteria	Firmicutes	Clostridia	Oscillospirales	0.00014075338247972272	4.904725703215048e-05	4.5044537786736636e-05	0.0	0.0037388004401230543	0.0	0.0	0.0	0.00012748922716030494	0.0005728446719218939	d__Bacteria;k__Bacteria;p__Firmicutes;c__Clostridia;o__Oscillospirales;
Chloroplast	Bacteria	Bacteria	Cyanobacteria	Cyanobacteriia	Chloroplast	0.0	0.00033106898496701573	0.0	0.0	0.0004827880448206948	0.0	6.591740549091988e-05	0.0	6.374461358015247e-05	0.000124531450417803	d__Bacteria;k__Bacteria;p__Cyanobacteria;c__Cyanobacteriia;o__Chloroplast;
Micrococcales	Bacteria	Bacteria	Actinobacteriota	Actinobacteria	Micrococcales	0.0	0.0002697599136768276	0.0	0.0	0.00035928412637819147	0.0	0.0	0.0	0.0005864504449374028	0.0001992503206684848	d__Bacteria;k__Bacteria;p__Actinobacteriota;c__Actinobacteria;o__Micrococcales;
Azospirillales	Bacteria	Bacteria	Proteobacteria	Alphaproteobacteria	Azospirillales	0.0	0.00019618902812860192	0.0	0.0	0.00011227628949318483	1.0235414534288639e-05	0.0	0.0	0.0	0.00022415661075204544	d__Bacteria;k__Bacteria;p__Proteobacteria;c__Alphaproteobacteria;o__Azospirillales;
Cytophagales	Bacteria	Bacteria	Bacteroidota	Bacteroidia	Cytophagales	6.157960483487869e-05	0.00041690168477327905	4.5044537786736636e-05	1.8141083204078116e-05	0.0	0.0	0.0	0.0	5.099569086412198e-05	0.0	d__Bacteria;k__Bacteria;p__Bacteroidota;c__Bacteroidia;o__Cytophagales;
Rickettsiales	Bacteria	Bacteria	Proteobacteria	Alphaproteobacteria	Rickettsiales	0.0	6.13090712901881e-05	0.0	0.0	0.0	0.0	0.0	0.0	0.0	0.0	d__Bacteria;k__Bacteria;p__Proteobacteria;c__Alphaproteobacteria;o__Rickettsiales;
Lachnospirales	Bacteria	Bacteria	Firmicutes	Clostridia	Lachnospirales	0.0	0.0	0.010033670791995585	0.03592841528567671	0.0028742730110255317	0.0021084953940634595	0.005817211034573679	0.016386901613636574	0.0011983987353068664	0.000660016687214356	d__Bacteria;k__Bacteria;p__Firmicutes;c__Clostridia;o__Lachnospirales;
Coriobacteriales	Bacteria	Bacteria	Actinobacteriota	Coriobacteriia	Coriobacteriales	0.0	0.0	0.04289366110741996	0.0019048137364282023	0.0006512024790604721	0.0037461617195496417	0.001120595893345638	0.0012341211294528112	0.01185649812590836	0.0	d__Bacteria;k__Bacteria;p__Actinobacteriota;c__Coriobacteriia;o__Coriobacteriales;
Rhodospirillales	Bacteria	Bacteria	Proteobacteria	Alphaproteobacteria	Rhodospirillales	0.0	0.0	0.0	0.0	0.0003368288684795545	0.0	0.0	0.0	0.0	0.0	d__Bacteria;k__Bacteria;p__Proteobacteria;c__Alphaproteobacteria;o__Rhodospirillales;
Verrucomicrobiales	Bacteria	Bacteria	Verrucomicrobiota	Verrucomicrobiae	Verrucomicrobiales	0.0	0.0	0.0	0.0	0.000325601239530236	0.0	0.0	0.0	0.0	0.0	d__Bacteria;k__Bacteria;p__Verrucomicrobiota;c__Verrucomicrobiae;o__Verrucomicrobiales;
Veillonellales-Selenomonadales	Bacteria	Bacteria	Firmicutes	Negativicutes	Veillonellales-Selenomonadales	0.544724387282932	0.0	0.5426853301201563	0.5511986720727095	0.00040419464217546545	0.3857830092118731	0.2949391911934346	0.04073527637817925	0.6979780208572377	0.0001992503206684848	d__Bacteria;k__Bacteria;p__Firmicutes;c__Negativicutes;o__Veillonellales-Selenomonadales;
Erysipelotrichales	Bacteria	Bacteria	Firmicutes	Bacilli	Erysipelotrichales	0.0	0.0	0.0	0.017451722042323148	0.00042664990007410235	0.0003070624360286592	0.004243432978477967	9.279106236487301e-06	0.0	0.0	d__Bacteria;k__Bacteria;p__Firmicutes;c__Bacilli;o__Erysipelotrichales;
Christensenellales	Bacteria	Bacteria	Firmicutes	Clostridia	Christensenellales	0.0	0.0	0.0	0.0	0.00038173938427682843	0.0	0.0	0.0	0.0	0.0	d__Bacteria;k__Bacteria;p__Firmicutes;c__Clostridia;o__Christensenellales;
Chitinophagales	Bacteria	Bacteria	Bacteroidota	Bacteroidia	Chitinophagales	0.0	0.0	0.0	0.0	0.00019086969213841421	0.0	0.0	0.0	0.0	0.0	d__Bacteria;k__Bacteria;p__Bacteroidota;c__Bacteroidia;o__Chitinophagales;
Peptococcales	Bacteria	Bacteria	Firmicutes	Clostridia	Peptococcales	0.0	0.0	0.0	0.0	0.00016841443423977725	0.0	0.0	0.0	0.0	0.0	d__Bacteria;k__Bacteria;p__Firmicutes;c__Clostridia;o__Peptococcales;
Desulfovibrionales	Bacteria	Bacteria	Desulfobacterota	Desulfovibrionia	Desulfovibrionales	0.0	0.0	0.0	0.0	0.00016841443423977725	0.0	0.0	0.0	0.0	6.22657252089015e-05	d__Bacteria;k__Bacteria;p__Desulfobacterota;c__Desulfovibrionia;o__Desulfovibrionales;
Thermoactinomycetales	Bacteria	Bacteria	Firmicutes	Bacilli	Thermoactinomycetales	0.0	0.0	0.0	0.0	0.00015718680529045877	0.0	0.0	0.0	0.0	0.0	d__Bacteria;k__Bacteria;p__Firmicutes;c__Bacilli;o__Thermoactinomycetales;
Bacillales	Bacteria	Bacteria	Firmicutes	Bacilli	Bacillales	0.0	0.0	0.0	0.0	0.00011227628949318483	0.0	0.0	0.0	0.0	0.0	d__Bacteria;k__Bacteria;p__Firmicutes;c__Bacilli;o__Bacillales;
Corynebacteriales	Bacteria	Bacteria	Actinobacteriota	Actinobacteria	Corynebacteriales	0.0	0.0	0.0	0.0	7.859340264522938e-05	0.0	0.0	0.0	0.0	0.0	d__Bacteria;k__Bacteria;p__Actinobacteriota;c__Actinobacteria;o__Corynebacteriales;
Fusobacteriales	Bacteria	Bacteria	Fusobacteriota	Fusobacteriia	Fusobacteriales	0.17528194661927965	0.0	0.0	0.0008435603689896324	0.0	0.004636642784032753	0.0014501829208002372	0.0008351195612838571	0.0002549784543206099	6.22657252089015e-05	d__Bacteria;k__Bacteria;p__Fusobacteriota;c__Fusobacteriia;o__Fusobacteriales;
Campylobacterales	Bacteria	Bacteria	Campylobacterota	Campylobacteria	Campylobacterales	0.02774601052131534	0.0	0.012905260075900045	0.012254301704354768	0.0	0.016284544524053222	0.001565538380409347	0.000306210505804081	0.0	0.0	d__Bacteria;k__Bacteria;p__Campylobacterota;c__Campylobacteria;o__Campylobacterales;
Saccharimonadales	Bacteria	Bacteria	Patescibacteria	Saccharimonadia	Saccharimonadales	0.0	0.0	0.0	0.0024127640661423893	0.0	0.0003070624360286592	0.00025542994627731453	0.0	0.0	0.0	d__Bacteria;k__Bacteria;p__Patescibacteria;c__Saccharimonadia;o__Saccharimonadales;
Bifidobacteriales	Bacteria	Bacteria	Actinobacteriota	Actinobacteria	Bifidobacteriales	0.0	0.0	0.004369320165313453	0.000952406868214101	0.0	0.0035926305015353123	0.0	0.0016052853789123031	0.0002932252224687014	0.010398376109886552	d__Bacteria;k__Bacteria;p__Actinobacteriota;c__Actinobacteria;o__Bifidobacteriales;
Clostridia UCG-014	Bacteria	Bacteria	Firmicutes	Clostridia	Clostridia UCG-014	0.0	0.0	0.0	0.0003446805808774842	0.0	0.0	0.0	0.0	0.0	0.0	d__Bacteria;k__Bacteria;p__Firmicutes;c__Clostridia;o__Clostridia UCG-014;
Actinomycetales	Bacteria	Bacteria	Actinobacteriota	Actinobacteria	Actinomycetales	0.0	0.0	0.0018693483181495703	0.0002811867896632108	0.0	0.0	0.0019775221647275964	0.004407575462331469	0.00048445906320915885	0.3787499533007061	d__Bacteria;k__Bacteria;p__Actinobacteriota;c__Actinobacteria;o__Actinomycetales;
Flavobacteriales	Bacteria	Bacteria	Bacteroidota	Bacteroidia	Flavobacteriales	0.0	0.0	0.0	0.0	0.0	0.0	0.0	0.0	0.0	9.96251603342424e-05	d__Bacteria;k__Bacteria;p__Bacteroidota;c__Bacteroidia;o__Flavobacteriales;
Eubacteriales	Bacteria	Bacteria	Firmicutes	Clostridia	Eubacteriales	0.0	0.0	0.0	0.0	0.0	0.0	0.0006262153521637389	0.0	0.0	0.0	d__Bacteria;k__Bacteria;p__Firmicutes;c__Clostridia;o__Eubacteriales;
Mycoplasmatales	Bacteria	Bacteria	Firmicutes	Bacilli	Mycoplasmatales	0.0	0.0	0.0	0.0	0.0	0.0	8.239675686364985e-05	0.0	0.0	0.0	d__Bacteria;k__Bacteria;p__Firmicutes;c__Bacilli;o__Mycoplasmatales;
Spirochaetales	Bacteria	Bacteria	Spirochaetota	Spirochaetia	Spirochaetales	0.0	0.0	0.0	0.0	0.0	0.13128966223132038	2.4719027059094953e-05	0.0	0.0	0.0	d__Bacteria;k__Bacteria;p__Spirochaetota;c__Spirochaetia;o__Spirochaetales;
Synergistales	Bacteria	Bacteria	Synergistota	Synergistia	Synergistales	0.0	0.0	0.0	0.0	0.0	0.3321596724667349	0.0	0.0	0.0	0.0	d__Bacteria;k__Bacteria;p__Synergistota;c__Synergistia;o__Synergistales;
Acidaminococcales	Bacteria	Bacteria	Firmicutes	Negativicutes	Acidaminococcales	0.0	0.0	0.0	0.0	0.0	0.04293756397134084	0.0	0.0	0.0	0.0	d__Bacteria;k__Bacteria;p__Firmicutes;c__Negativicutes;o__Acidaminococcales;

## Sheet: Family
Name	Domain	Kingdom	Phylum	Class	Order	Family	K1_sample	K2_sample	K3_sample	K4_sample	K5_sample	T1_sample	T2_sample	T3_sample	T4_sample	T5_sample	Taxonomy Lineage
Streptococcaceae	Bacteria	Bacteria	Firmicutes	Bacilli	Lactobacillales	Streptococcaceae	0.04709080352587223	0.9426269710866421	0.03873830249659351	0.04682213574972561	0.9571216850425527	0.005588536335721596	0.00808312184832405	0.12467407139344339	0.007101149952828986	0.0	d__Bacteria;k__Bacteria;p__Firmicutes;c__Bacilli;o__Lactobacillales;f__Streptococcaceae;
Peptostreptococcaceae	Bacteria	Bacteria	Firmicutes	Clostridia	Peptostreptococcales-Tissierellales	Peptostreptococcaceae	0.0	0.0006621379699340315	0.0	0.2174843759920905	0.0005950643343138796	0.05256908904810645	0.024257605220658514	0.00025053586838515716	0.1591957979550728	0.0	d__Bacteria;k__Bacteria;p__Firmicutes;c__Clostridia;o__Peptostreptococcales-Tissierellales;f__Peptostreptococcaceae;
Staphylococcaceae	Bacteria	Bacteria	Firmicutes	Bacilli	Staphylococcales	Staphylococcaceae	0.0038531238453824094	0.0007970179267724453	0.00011261134446684159	0.011891480040273204	0.000954348460692071	9.211873080859775e-05	6.591740549091988e-05	0.03279236143974613	0.006795175807644254	0.17362174817250095	d__Bacteria;k__Bacteria;p__Firmicutes;c__Bacilli;o__Staphylococcales;f__Staphylococcaceae;
Propionibacteriaceae	Bacteria	Bacteria	Actinobacteriota	Actinobacteria	Propionibacteriales	Propionibacteriaceae	0.00016714464169467072	0.033192731196507834	0.019808335491717437	0.00020862245684689833	0.0012462668133743516	8.188331627430911e-05	4.9438054118189906e-05	0.00013918659354730952	0.0002294806088885489	0.17032166473642918	d__Bacteria;k__Bacteria;p__Actinobacteriota;c__Actinobacteria;o__Propionibacteriales;f__Propionibacteriaceae;
Sphingomonadaceae	Bacteria	Bacteria	Proteobacteria	Alphaproteobacteria	Sphingomonadales	Sphingomonadaceae	0.0003430863697943241	0.0030409299359933297	0.0003603563022938931	0.0005079503297141872	0.003323378168998271	0.00012282497441146365	0.00012359513529547477	0.00031548961204056825	0.00039521660419694534	0.0022042066723951133	d__Bacteria;k__Bacteria;p__Proteobacteria;c__Alphaproteobacteria;o__Sphingomonadales;f__Sphingomonadaceae;
Comamonadaceae	Bacteria	Bacteria	Proteobacteria	Gammaproteobacteria	Burkholderiales	Comamonadaceae	0.00029030385136442807	0.0015327267822547025	0.0003490951678472089	0.00044445653849991385	0.004199133227045113	0.00019447287615148413	7.415708117728487e-05	0.00013918659354730952	0.0005099569086412198	0.0028517702145676887	d__Bacteria;k__Bacteria;p__Proteobacteria;c__Gammaproteobacteria;o__Burkholderiales;f__Comamonadaceae;
Prevotellaceae	Bacteria	Bacteria	Bacteroidota	Bacteroidia	Bacteroidales	Prevotellaceae	5.278251842989602e-05	0.0038502096770238123	0.0	0.0010612533674385697	0.003267240024251679	0.010777891504605936	0.046620085033453086	0.5107869609999164	0.008465284683444247	0.0006475635421725757	d__Bacteria;k__Bacteria;p__Bacteroidota;c__Bacteroidia;o__Bacteroidales;f__Prevotellaceae;
Enterobacteriaceae	Bacteria	Bacteria	Proteobacteria	Gammaproteobacteria	Enterobacterales	Enterobacteriaceae	0.00039586888822422015	0.0011035632832233858	0.00033783403340052477	0.00041724491369379667	0.002256753418813015	0.00022517911975435004	0.0	0.00013918659354730952	0.0002677273770366404	0.0009464390231753029	d__Bacteria;k__Bacteria;p__Proteobacteria;c__Gammaproteobacteria;o__Enterobacterales;f__Enterobacteriaceae;
Moraxellaceae	Bacteria	Bacteria	Proteobacteria	Gammaproteobacteria	Pseudomonadales	Moraxellaceae	0.0005278251842989602	0.0029060499791549155	0.00037161743674057727	0.00040817437209175766	0.004839108077156266	0.00020470829068577277	9.887610823637981e-05	0.00027837318709461904	0.0005482036767893114	0.002440816428188939	d__Bacteria;k__Bacteria;p__Proteobacteria;c__Gammaproteobacteria;o__Pseudomonadales;f__Moraxellaceae;
Porphyromonadaceae	Bacteria	Bacteria	Bacteroidota	Bacteroidia	Bacteroidales	Porphyromonadaceae	0.0	0.0027221227652843515	0.0	0.0	0.0	0.00012282497441146368	0.0	0.00019486123096623334	0.0	0.0	d__Bacteria;k__Bacteria;p__Bacteroidota;c__Bacteroidia;o__Bacteroidales;f__Porphyromonadaceae;
Xanthobacteraceae	Bacteria	Bacteria	Proteobacteria	Alphaproteobacteria	Rhizobiales	Xanthobacteraceae	0.0	0.0006498761556759938	3.378340334005248e-05	0.0	0.0020546560977252825	0.0	0.0	6.495374365541111e-05	0.0	0.0	d__Bacteria;k__Bacteria;p__Proteobacteria;c__Alphaproteobacteria;o__Rhizobiales;f__Xanthobacteraceae;
Family XI	Bacteria	Bacteria	Firmicutes	Clostridia	Peptostreptococcales-Tissierellales	Family XI	0.09245737811636785	0.0037398533487014744	0.3149176248015225	0.000780066577775359	0.0010778523791345744	0.0006038894575230297	0.010686859365215386	0.1412465551318097	0.07743695657716923	0.00013698459545958332	d__Bacteria;k__Bacteria;p__Firmicutes;c__Clostridia;o__Peptostreptococcales-Tissierellales;f__Family XI;
Ruminococcaceae	Bacteria	Bacteria	Firmicutes	Clostridia	Oscillospirales	Ruminococcaceae	0.00014075338247972272	4.904725703215048e-05	4.5044537786736636e-05	0.0	0.001863786405586868	0.0	0.0	0.0	7.649353629618297e-05	0.0005728446719218939	d__Bacteria;k__Bacteria;p__Firmicutes;c__Clostridia;o__Oscillospirales;f__Ruminococcaceae;
Carnobacteriaceae	Bacteria	Bacteria	Firmicutes	Bacilli	Lactobacillales	Carnobacteriaceae	0.0011700124918626951	8.583269980626334e-05	3.378340334005248e-05	0.0001904813736428202	0.000673657736959109	3.0706243602865914e-05	0.0	0.0019300540971893586	0.0	0.0005105789467129923	d__Bacteria;k__Bacteria;p__Firmicutes;c__Bacilli;o__Lactobacillales;f__Carnobacteriaceae;
Rhizobiaceae	Bacteria	Bacteria	Proteobacteria	Alphaproteobacteria	Rhizobiales	Rhizobiaceae	1.759417280996534e-05	0.00022071265664467716	0.0001914392855936307	0.0001269875824285468	0.0009655760896413896	0.0	1.647935137272997e-05	2.7837318709461906e-05	5.099569086412198e-05	0.0007471887025068181	d__Bacteria;k__Bacteria;p__Proteobacteria;c__Alphaproteobacteria;o__Rhizobiales;f__Rhizobiaceae;
Bacteroidaceae	Bacteria	Bacteria	Bacteroidota	Bacteroidia	Bacteroidales	Bacteroidaceae	0.0003782747154142548	0.000711185226966182	0.0004054008400806297	6.34937912142734e-05	0.003458109716390093	0.00038894575230296826	0.0004202234600046142	0.00014846569978379682	0.00011474030444427445	0.0012702207942615908	d__Bacteria;k__Bacteria;p__Bacteroidota;c__Bacteroidia;o__Bacteroidales;f__Bacteroidaceae;
Chloroplast Order Unknown Family	Bacteria	Bacteria	Cyanobacteria	Cyanobacteriia	Chloroplast	Chloroplast Order Unknown Family	0.0	0.00033106898496701573	0.0	0.0	0.0004827880448206948	0.0	6.591740549091988e-05	0.0	6.374461358015247e-05	0.000124531450417803	d__Bacteria;k__Bacteria;p__Cyanobacteria;c__Cyanobacteriia;o__Chloroplast;f__Chloroplast Order Unknown Family;
Intrasporangiaceae	Bacteria	Bacteria	Actinobacteriota	Actinobacteria	Micrococcales	Intrasporangiaceae	0.0	0.0002697599136768276	0.0	0.0	0.00035928412637819147	0.0	0.0	0.0	0.0	0.0001992503206684848	d__Bacteria;k__Bacteria;p__Actinobacteriota;c__Actinobacteria;o__Micrococcales;f__Intrasporangiaceae;
Beijerinckiaceae	Bacteria	Bacteria	Proteobacteria	Alphaproteobacteria	Rhizobiales	Beijerinckiaceae	0.0	0.0002942835421929029	3.378340334005248e-05	3.628216640815623e-05	0.0005276985606179688	3.0706243602865914e-05	0.0	0.0	0.0	0.0	d__Bacteria;k__Bacteria;p__Proteobacteria;c__Alphaproteobacteria;o__Rhizobiales;f__Beijerinckiaceae;
Azospirillaceae	Bacteria	Bacteria	Proteobacteria	Alphaproteobacteria	Azospirillales	Azospirillaceae	0.0	0.00019618902812860192	0.0	0.0	0.00011227628949318483	1.0235414534288639e-05	0.0	0.0	0.0	0.00022415661075204544	d__Bacteria;k__Bacteria;p__Proteobacteria;c__Alphaproteobacteria;o__Azospirillales;f__Azospirillaceae;
Hymenobacteraceae	Bacteria	Bacteria	Bacteroidota	Bacteroidia	Cytophagales	Hymenobacteraceae	6.157960483487869e-05	0.00041690168477327905	4.5044537786736636e-05	1.8141083204078116e-05	0.0	0.0	0.0	0.0	5.099569086412198e-05	0.0	d__Bacteria;k__Bacteria;p__Bacteroidota;c__Bacteroidia;o__Cytophagales;f__Hymenobacteraceae;
Barnesiellaceae	Bacteria	Bacteria	Bacteroidota	Bacteroidia	Bacteroidales	Barnesiellaceae	0.0	0.00011035632832233857	0.0	0.0	0.00021332495003705118	0.0	0.0	9.279106236487301e-06	0.0	0.0	d__Bacteria;k__Bacteria;p__Bacteroidota;c__Bacteroidia;o__Bacteroidales;f__Barnesiellaceae;
Burkholderiaceae	Bacteria	Bacteria	Proteobacteria	Gammaproteobacteria	Burkholderiales	Burkholderiaceae	0.0	3.678544277411286e-05	0.0	0.0	0.00030314598163159903	0.0	2.4719027059094953e-05	0.0	0.0	7.47188702506818e-05	d__Bacteria;k__Bacteria;p__Proteobacteria;c__Gammaproteobacteria;o__Burkholderiales;f__Burkholderiaceae;
Lactobacillaceae	Bacteria	Bacteria	Firmicutes	Bacilli	Lactobacillales	Lactobacillaceae	0.0	4.904725703215048e-05	0.0	0.004308507260968552	0.0001347315473918218	0.004554759467758444	0.0008569262713819584	0.0	0.0	0.251615795569171	d__Bacteria;k__Bacteria;p__Firmicutes;c__Bacilli;o__Lactobacillales;f__Lactobacillaceae;
Marinifilaceae	Bacteria	Bacteria	Bacteroidota	Bacteroidia	Bacteroidales	Marinifilaceae	0.0	0.0001348799568384138	0.0	0.0	0.0	0.0	0.0	0.0	0.0	0.0	d__Bacteria;k__Bacteria;p__Bacteroidota;c__Bacteroidia;o__Bacteroidales;f__Marinifilaceae;
Rikenellaceae	Bacteria	Bacteria	Bacteroidota	Bacteroidia	Bacteroidales	Rikenellaceae	0.0	0.0001348799568384138	0.0	0.0	0.0007634787685536569	0.0	5.767772980455489e-05	4.639553118243651e-05	0.0	0.0006102041070472348	d__Bacteria;k__Bacteria;p__Bacteroidota;c__Bacteroidia;o__Bacteroidales;f__Rikenellaceae;
Oxalobacteraceae	Bacteria	Bacteria	Proteobacteria	Gammaproteobacteria	Burkholderiales	Oxalobacteraceae	0.0	7.357088554822572e-05	0.0	0.0	0.0	0.0	0.0	0.0	0.0	0.0	d__Bacteria;k__Bacteria;p__Proteobacteria;c__Gammaproteobacteria;o__Burkholderiales;f__Oxalobacteraceae;
Rickettsiaceae	Bacteria	Bacteria	Proteobacteria	Alphaproteobacteria	Rickettsiales	Rickettsiaceae	0.0	6.13090712901881e-05	0.0	0.0	0.0	0.0	0.0	0.0	0.0	0.0	d__Bacteria;k__Bacteria;p__Proteobacteria;c__Alphaproteobacteria;o__Rickettsiales;f__Rickettsiaceae;
Lachnospiraceae	Bacteria	Bacteria	Firmicutes	Clostridia	Lachnospirales	Lachnospiraceae	0.0	0.0	0.010033670791995585	0.03592841528567671	0.0028742730110255317	0.0021084953940634595	0.005817211034573679	0.016386901613636574	0.0011983987353068664	0.000660016687214356	d__Bacteria;k__Bacteria;p__Firmicutes;c__Clostridia;o__Lachnospirales;f__Lachnospiraceae;
Tannerellaceae	Bacteria	Bacteria	Bacteroidota	Bacteroidia	Bacteroidales	Tannerellaceae	1.759417280996534e-05	0.0	0.0	4.535270801019529e-05	0.0007971616554016123	0.00014329580348004095	0.000543818595300089	0.0	0.0	0.00023660975579382573	d__Bacteria;k__Bacteria;p__Bacteroidota;c__Bacteroidia;o__Bacteroidales;f__Tannerellaceae;
Pasteurellaceae	Bacteria	Bacteria	Proteobacteria	Gammaproteobacteria	Enterobacterales	Pasteurellaceae	0.057330612101272056	0.0	0.003626085291832299	0.09095939118524768	0.00015718680529045877	0.00012282497441146365	0.0005108598925546291	0.0	0.02363650271552054	0.0	d__Bacteria;k__Bacteria;p__Proteobacteria;c__Gammaproteobacteria;o__Enterobacterales;f__Pasteurellaceae;
Coriobacteriaceae	Bacteria	Bacteria	Actinobacteriota	Coriobacteriia	Coriobacteriales	Coriobacteriaceae	0.0	0.0	0.0	0.0	0.0005052433027193318	0.0	0.0	0.0	0.0	0.0	d__Bacteria;k__Bacteria;p__Actinobacteriota;c__Coriobacteriia;o__Coriobacteriales;f__Coriobacteriaceae;
Oscillospiraceae	Bacteria	Bacteria	Firmicutes	Clostridia	Oscillospirales	Oscillospiraceae	0.0	0.0	0.0	0.0	0.001414681247614129	0.0	0.0	0.0	5.099569086412198e-05	0.0	d__Bacteria;k__Bacteria;p__Firmicutes;c__Clostridia;o__Oscillospirales;f__Oscillospiraceae;
Rhodospirillales Order Unknown Family	Bacteria	Bacteria	Proteobacteria	Alphaproteobacteria	Rhodospirillales	Rhodospirillales Order Unknown Family	0.0	0.0	0.0	0.0	0.0003368288684795545	0.0	0.0	0.0	0.0	0.0	d__Bacteria;k__Bacteria;p__Proteobacteria;c__Alphaproteobacteria;o__Rhodospirillales;f__Rhodospirillales Order Unknown Family;
Akkermansiaceae	Bacteria	Bacteria	Verrucomicrobiota	Verrucomicrobiae	Verrucomicrobiales	Akkermansiaceae	0.0	0.0	0.0	0.0	0.000325601239530236	0.0	0.0	0.0	0.0	0.0	d__Bacteria;k__Bacteria;p__Verrucomicrobiota;c__Verrucomicrobiae;o__Verrucomicrobiales;f__Akkermansiaceae;
Veillonellaceae	Bacteria	Bacteria	Firmicutes	Negativicutes	Veillonellales-Selenomonadales	Veillonellaceae	0.544724387282932	0.0	0.5407033704575399	0.5511986720727095	0.00040419464217546545	0.3655783009211873	0.29388451270557986	0.04073527637817925	0.6979780208572377	0.0001992503206684848	d__Bacteria;k__Bacteria;p__Firmicutes;c__Negativicutes;o__Veillonellales-Selenomonadales;f__Veillonellaceae;
Erysipelatoclostridiaceae	Bacteria	Bacteria	Firmicutes	Bacilli	Erysipelotrichales	Erysipelatoclostridiaceae	0.0	0.0	0.0	0.0	0.0002582354658343251	0.0	0.0027767707063049997	0.0	0.0	0.0	d__Bacteria;k__Bacteria;p__Firmicutes;c__Bacilli;o__Erysipelotrichales;f__Erysipelatoclostridiaceae;
Christensenellaceae	Bacteria	Bacteria	Firmicutes	Clostridia	Christensenellales	Christensenellaceae	0.0	0.0	0.0	0.0	0.00038173938427682843	0.0	0.0	0.0	0.0	0.0	d__Bacteria;k__Bacteria;p__Firmicutes;c__Clostridia;o__Christensenellales;f__Christensenellaceae;
Chitinophagaceae	Bacteria	Bacteria	Bacteroidota	Bacteroidia	Chitinophagales	Chitinophagaceae	0.0	0.0	0.0	0.0	0.00019086969213841421	0.0	0.0	0.0	0.0	0.0	d__Bacteria;k__Bacteria;p__Bacteroidota;c__Bacteroidia;o__Chitinophagales;f__Chitinophagaceae;
Oscillospirales Order Unknown Family	Bacteria	Bacteria	Firmicutes	Clostridia	Oscillospirales	Oscillospirales Order Unknown Family	0.0	0.0	0.0	0.0	0.00019086969213841421	0.0	0.0	0.0	0.0	0.0	d__Bacteria;k__Bacteria;p__Firmicutes;c__Clostridia;o__Oscillospirales;f__Oscillospirales Order Unknown Family;
Butyricicoccaceae	Bacteria	Bacteria	Firmicutes	Clostridia	Oscillospirales	Butyricicoccaceae	0.0	0.0	0.0	0.0	0.00017964206318909573	0.0	0.0	0.0	0.0	0.0	d__Bacteria;k__Bacteria;p__Firmicutes;c__Clostridia;o__Oscillospirales;f__Butyricicoccaceae;
Peptococcaceae	Bacteria	Bacteria	Firmicutes	Clostridia	Peptococcales	Peptococcaceae	0.0	0.0	0.0	0.0	0.00016841443423977725	0.0	0.0	0.0	0.0	0.0	d__Bacteria;k__Bacteria;p__Firmicutes;c__Clostridia;o__Peptococcales;f__Peptococcaceae;
Erysipelotrichaceae	Bacteria	Bacteria	Firmicutes	Bacilli	Erysipelotrichales	Erysipelotrichaceae	0.0	0.0	0.0	0.017451722042323148	0.00016841443423977725	0.0003070624360286592	0.0014666622721729672	9.279106236487301e-06	0.0	0.0	d__Bacteria;k__Bacteria;p__Firmicutes;c__Bacilli;o__Erysipelotrichales;f__Erysipelotrichaceae;
Desulfovibrionaceae	Bacteria	Bacteria	Desulfobacterota	Desulfovibrionia	Desulfovibrionales	Desulfovibrionaceae	0.0	0.0	0.0	0.0	0.00016841443423977725	0.0	0.0	0.0	0.0	6.22657252089015e-05	d__Bacteria;k__Bacteria;p__Desulfobacterota;c__Desulfovibrionia;o__Desulfovibrionales;f__Desulfovibrionaceae;
Thermoactinomycetaceae	Bacteria	Bacteria	Firmicutes	Bacilli	Thermoactinomycetales	Thermoactinomycetaceae	0.0	0.0	0.0	0.0	0.00015718680529045877	0.0	0.0	0.0	0.0	0.0	d__Bacteria;k__Bacteria;p__Firmicutes;c__Bacilli;o__Thermoactinomycetales;f__Thermoactinomycetaceae;
Coriobacteriales Order Unknown Family	Bacteria	Bacteria	Actinobacteriota	Coriobacteriia	Coriobacteriales	Coriobacteriales Order Unknown Family	0.0	0.0	0.0	0.0	0.0001459591763411403	0.0	0.0	0.0	0.0	0.0	d__Bacteria;k__Bacteria;p__Actinobacteriota;c__Coriobacteriia;o__Coriobacteriales;f__Coriobacteriales Order Unknown Family;
Planococcaceae	Bacteria	Bacteria	Firmicutes	Bacilli	Bacillales	Planococcaceae	0.0	0.0	0.0	0.0	0.00011227628949318483	0.0	0.0	0.0	0.0	0.0	d__Bacteria;k__Bacteria;p__Firmicutes;c__Bacilli;o__Bacillales;f__Planococcaceae;
Anaerovoracaceae	Bacteria	Bacteria	Firmicutes	Clostridia	Peptostreptococcales-Tissierellales	Anaerovoracaceae	0.0	0.0	0.0	0.0006530789953468122	0.00010104866054386635	0.0	0.00012359513529547477	0.0	0.0	0.0	d__Bacteria;k__Bacteria;p__Firmicutes;c__Clostridia;o__Peptostreptococcales-Tissierellales;f__Anaerovoracaceae;
[Eubacterium] coprostanoligenes group	Bacteria	Bacteria	Firmicutes	Clostridia	Oscillospirales	[Eubacterium] coprostanoligenes group	0.0	0.0	0.0	0.0	8.982103159454787e-05	0.0	0.0	0.0	0.0	0.0	d__Bacteria;k__Bacteria;p__Firmicutes;c__Clostridia;o__Oscillospirales;f__[Eubacterium] coprostanoligenes group;
Corynebacteriaceae	Bacteria	Bacteria	Actinobacteriota	Actinobacteria	Corynebacteriales	Corynebacteriaceae	0.0	0.0	0.0	0.0	7.859340264522938e-05	0.0	0.0	0.0	0.0	0.0	d__Bacteria;k__Bacteria;p__Actinobacteriota;c__Actinobacteria;o__Corynebacteriales;f__Corynebacteriaceae;
Fusobacteriaceae	Bacteria	Bacteria	Fusobacteriota	Fusobacteriia	Fusobacteriales	Fusobacteriaceae	0.17528194661927965	0.0	0.0	0.0006984317033570075	0.0	0.004595701125895598	0.0014501829208002372	0.0008351195612838571	0.0002549784543206099	6.22657252089015e-05	d__Bacteria;k__Bacteria;p__Fusobacteriota;c__Fusobacteriia;o__Fusobacteriales;f__Fusobacteriaceae;
Campylobacteraceae	Bacteria	Bacteria	Campylobacterota	Campylobacteria	Campylobacterales	Campylobacteraceae	0.02774601052131534	0.0	0.012905260075900045	0.012254301704354768	0.0	0.016284544524053222	0.001565538380409347	0.000306210505804081	0.0	0.0	d__Bacteria;k__Bacteria;p__Campylobacterota;c__Campylobacteria;o__Campylobacterales;f__Campylobacteraceae;
Saccharimonadaceae	Bacteria	Bacteria	Patescibacteria	Saccharimonadia	Saccharimonadales	Saccharimonadaceae	0.0	0.0	0.0	0.0024127640661423893	0.0	0.0003070624360286592	0.00025542994627731453	0.0	0.0	0.0	d__Bacteria;k__Bacteria;p__Patescibacteria;c__Saccharimonadia;o__Saccharimonadales;f__Saccharimonadaceae;
Atopobiaceae	Bacteria	Bacteria	Actinobacteriota	Coriobacteriia	Coriobacteriales	Atopobiaceae	0.0	0.0	0.013355705453767412	0.0019048137364282023	0.0	0.0009007164790174002	0.0003790250815727893	0.0005474672679527507	0.00411790203727785	0.0	d__Bacteria;k__Bacteria;p__Actinobacteriota;c__Coriobacteriia;o__Coriobacteriales;f__Atopobiaceae;
Bifidobacteriaceae	Bacteria	Bacteria	Actinobacteriota	Actinobacteria	Bifidobacteriales	Bifidobacteriaceae	0.0	0.0	0.004369320165313453	0.000952406868214101	0.0	0.0035926305015353123	0.0	0.0016052853789123031	0.0002932252224687014	0.010398376109886552	d__Bacteria;k__Bacteria;p__Actinobacteriota;c__Actinobacteria;o__Bifidobacteriales;f__Bifidobacteriaceae;
Clostridia UCG-014 Order Unknown Family	Bacteria	Bacteria	Firmicutes	Clostridia	Clostridia UCG-014	Clostridia UCG-014 Order Unknown Family	0.0	0.0	0.0	0.0003446805808774842	0.0	0.0	0.0	0.0	0.0	0.0	d__Bacteria;k__Bacteria;p__Firmicutes;c__Clostridia;o__Clostridia UCG-014;f__Clostridia UCG-014 Order Unknown Family;
Actinomycetaceae	Bacteria	Bacteria	Actinobacteriota	Actinobacteria	Actinomycetales	Actinomycetaceae	0.0	0.0	0.0018693483181495703	0.0002811867896632108	0.0	0.0	0.0019775221647275964	0.004407575462331469	0.00048445906320915885	0.3787499533007061	d__Bacteria;k__Bacteria;p__Actinobacteriota;c__Actinobacteria;o__Actinomycetales;f__Actinomycetaceae;
Leptotrichiaceae	Bacteria	Bacteria	Fusobacteriota	Fusobacteriia	Fusobacteriales	Leptotrichiaceae	0.0	0.0	0.0	0.00014512866563262493	0.0	4.0941658137154556e-05	0.0	0.0	0.0	0.0	d__Bacteria;k__Bacteria;p__Fusobacteriota;c__Fusobacteriia;o__Fusobacteriales;f__Leptotrichiaceae;
Eggerthellaceae	Bacteria	Bacteria	Actinobacteriota	Coriobacteriia	Coriobacteriales	Eggerthellaceae	0.0	0.0	0.02953795565365255	0.0	0.0	0.0028454452405322415	0.0007415708117728486	0.0006866538615000603	0.00773859608863051	0.0	d__Bacteria;k__Bacteria;p__Actinobacteriota;c__Coriobacteriia;o__Coriobacteriales;f__Eggerthellaceae;
Neisseriaceae	Bacteria	Bacteria	Proteobacteria	Gammaproteobacteria	Burkholderiales	Neisseriaceae	0.04795291799356053	0.0	0.005833267643382394	0.0	0.0	0.0009825997952917092	0.0	0.11980254061928756	0.0023585507024656417	0.0	d__Bacteria;k__Bacteria;p__Proteobacteria;c__Gammaproteobacteria;o__Burkholderiales;f__Neisseriaceae;
Selenomonadaceae	Bacteria	Bacteria	Firmicutes	Negativicutes	Veillonellales-Selenomonadales	Selenomonadaceae	0.0	0.0	0.001981959662616412	0.0	0.0	0.020204708290685772	0.0010546784878547179	0.0	0.0	0.0	d__Bacteria;k__Bacteria;p__Firmicutes;c__Negativicutes;o__Veillonellales-Selenomonadales;f__Selenomonadaceae;
Listeriaceae	Bacteria	Bacteria	Firmicutes	Bacilli	Lactobacillales	Listeriaceae	0.0	0.0	0.0	0.0	0.0	0.0	0.0	0.0	0.0	0.00041095378637874997	d__Bacteria;k__Bacteria;p__Firmicutes;c__Bacilli;o__Lactobacillales;f__Listeriaceae;
Weeksellaceae	Bacteria	Bacteria	Bacteroidota	Bacteroidia	Flavobacteriales	Weeksellaceae	0.0	0.0	0.0	0.0	0.0	0.0	0.0	0.0	0.0	9.96251603342424e-05	d__Bacteria;k__Bacteria;p__Bacteroidota;c__Bacteroidia;o__Flavobacteriales;f__Weeksellaceae;
Micrococcaceae	Bacteria	Bacteria	Actinobacteriota	Actinobacteria	Micrococcales	Micrococcaceae	0.0	0.0	0.0	0.0	0.0	0.0	0.0	0.0	0.0005864504449374028	0.0	d__Bacteria;k__Bacteria;p__Actinobacteriota;c__Actinobacteria;o__Micrococcales;f__Micrococcaceae;
Morganellaceae	Bacteria	Bacteria	Proteobacteria	Gammaproteobacteria	Enterobacterales	Morganellaceae	0.0	0.0	0.0	0.0	0.0	0.0	0.5948798655284928	0.0	0.0	0.0	d__Bacteria;k__Bacteria;p__Proteobacteria;c__Gammaproteobacteria;o__Enterobacterales;f__Morganellaceae;
Eubacteriaceae	Bacteria	Bacteria	Firmicutes	Clostridia	Eubacteriales	Eubacteriaceae	0.0	0.0	0.0	0.0	0.0	0.0	0.0006262153521637389	0.0	0.0	0.0	d__Bacteria;k__Bacteria;p__Firmicutes;c__Clostridia;o__Eubacteriales;f__Eubacteriaceae;
Muribaculaceae	Bacteria	Bacteria	Bacteroidota	Bacteroidia	Bacteroidales	Muribaculaceae	0.0	0.0	0.0	0.0	0.0	0.0	0.0002883886490227745	0.0	0.0	0.0	d__Bacteria;k__Bacteria;p__Bacteroidota;c__Bacteroidia;o__Bacteroidales;f__Muribaculaceae;
Mycoplasmataceae	Bacteria	Bacteria	Firmicutes	Bacilli	Mycoplasmatales	Mycoplasmataceae	0.0	0.0	0.0	0.0	0.0	0.0	8.239675686364985e-05	0.0	0.0	0.0	d__Bacteria;k__Bacteria;p__Firmicutes;c__Bacilli;o__Mycoplasmatales;f__Mycoplasmataceae;
Paludibacteraceae	Bacteria	Bacteria	Bacteroidota	Bacteroidia	Bacteroidales	Paludibacteraceae	0.0	0.0	0.0	0.0	0.0	0.0	4.9438054118189906e-05	0.0	0.0	0.0	d__Bacteria;k__Bacteria;p__Bacteroidota;c__Bacteroidia;o__Bacteroidales;f__Paludibacteraceae;
Spirochaetaceae	Bacteria	Bacteria	Spirochaetota	Spirochaetia	Spirochaetales	Spirochaetaceae	0.0	0.0	0.0	0.0	0.0	0.13128966223132038	2.4719027059094953e-05	0.0	0.0	0.0	d__Bacteria;k__Bacteria;p__Spirochaetota;c__Spirochaetia;o__Spirochaetales;f__Spirochaetaceae;
Gemellaceae	Bacteria	Bacteria	Firmicutes	Bacilli	Staphylococcales	Gemellaceae	0.0	0.0	0.0	0.0	0.0	0.0	0.0	0.0014939361040744556	0.0	0.0	d__Bacteria;k__Bacteria;p__Firmicutes;c__Bacilli;o__Staphylococcales;f__Gemellaceae;
Synergistaceae	Bacteria	Bacteria	Synergistota	Synergistia	Synergistales	Synergistaceae	0.0	0.0	0.0	0.0	0.0	0.3321596724667349	0.0	0.0	0.0	0.0	d__Bacteria;k__Bacteria;p__Synergistota;c__Synergistia;o__Synergistales;f__Synergistaceae;
Acidaminococcaceae	Bacteria	Bacteria	Firmicutes	Negativicutes	Acidaminococcales	Acidaminococcaceae	0.0	0.0	0.0	0.0	0.0	0.04293756397134084	0.0	0.0	0.0	0.0	d__Bacteria;k__Bacteria;p__Firmicutes;c__Negativicutes;o__Acidaminococcales;f__Acidaminococcaceae;

## Sheet: Genus 
Name	Domain	Kingdom	Phylum	Class	Order	Family	Genus	K1_sample	K2_sample	K3_sample	K4_sample	K5_sample	T1_sample	T2_sample	T3_sample	T4_sample	T5_sample	Taxonomy Lineage
Streptococcus	Bacteria	Bacteria	Firmicutes	Bacilli	Lactobacillales	Streptococcaceae	Streptococcus	0.04709080352587223	0.9426269710866421	0.03873830249659351	0.04682213574972561	0.9570094087530595	0.005588536335721596	0.00808312184832405	0.12467407139344339	0.007101149952828986	0.0	d__Bacteria;k__Bacteria;p__Firmicutes;c__Bacilli;o__Lactobacillales;f__Streptococcaceae;g__Streptococcus;
Peptostreptococcus	Bacteria	Bacteria	Firmicutes	Clostridia	Peptostreptococcales-Tissierellales	Peptostreptococcaceae	Peptostreptococcus	0.0	0.0006621379699340315	0.0	0.2174843759920905	0.0	0.05256908904810645	0.024257605220658514	0.00025053586838515716	0.1591957979550728	0.0	d__Bacteria;k__Bacteria;p__Firmicutes;c__Clostridia;o__Peptostreptococcales-Tissierellales;f__Peptostreptococcaceae;g__Peptostreptococcus;
Staphylococcus	Bacteria	Bacteria	Firmicutes	Bacilli	Staphylococcales	Staphylococcaceae	Staphylococcus	0.0038531238453824094	0.0007970179267724453	0.00011261134446684159	0.011891480040273204	0.000954348460692071	9.211873080859775e-05	6.591740549091988e-05	0.03279236143974613	0.006795175807644254	0.17362174817250095	d__Bacteria;k__Bacteria;p__Firmicutes;c__Bacilli;o__Staphylococcales;f__Staphylococcaceae;g__Staphylococcus;
Cutibacterium	Bacteria	Bacteria	Actinobacteriota	Actinobacteria	Propionibacteriales	Propionibacteriaceae	Cutibacterium	0.00016714464169467072	0.033192731196507834	0.019808335491717437	0.00020862245684689833	0.0012462668133743516	8.188331627430911e-05	4.9438054118189906e-05	0.00013918659354730952	0.0002294806088885489	0.17032166473642918	d__Bacteria;k__Bacteria;p__Actinobacteriota;c__Actinobacteria;o__Propionibacteriales;f__Propionibacteriaceae;g__Cutibacterium;
Sphingobium	Bacteria	Bacteria	Proteobacteria	Alphaproteobacteria	Sphingomonadales	Sphingomonadaceae	Sphingobium	0.0003430863697943241	0.002746646393800427	0.0003603563022938931	0.0005079503297141872	0.002907955897873487	0.00012282497441146365	0.00012359513529547477	0.00031548961204056825	0.00039521660419694534	0.001992503206684848	d__Bacteria;k__Bacteria;p__Proteobacteria;c__Alphaproteobacteria;o__Sphingomonadales;f__Sphingomonadaceae;g__Sphingobium;
Aquabacterium	Bacteria	Bacteria	Proteobacteria	Gammaproteobacteria	Burkholderiales	Comamonadaceae	Aquabacterium	0.0002287242465295494	0.0012139196115457244	0.0003490951678472089	0.0003900332888876795	0.0031212808479105384	0.0001842374616171955	7.415708117728487e-05	0.00013918659354730952	0.0003952166041969454	0.0020423157868519693	d__Bacteria;k__Bacteria;p__Proteobacteria;c__Gammaproteobacteria;o__Burkholderiales;f__Comamonadaceae;g__Aquabacterium;
Prevotella	Bacteria	Bacteria	Bacteroidota	Bacteroidia	Bacteroidales	Prevotellaceae	Prevotella	0.0	0.0008338033695465581	0.0	0.0010612533674385697	0.00023578020793568814	0.010122824974411464	0.03591674631686497	0.35449897465876085	0.005877253372090057	0.0	d__Bacteria;k__Bacteria;p__Bacteroidota;c__Bacteroidia;o__Bacteroidales;f__Prevotellaceae;g__Prevotella;
Escherichia-Shigella	Bacteria	Bacteria	Proteobacteria	Gammaproteobacteria	Enterobacterales	Enterobacteriaceae	Escherichia-Shigella	0.00039586888822422015	0.0011035632832233858	0.00033783403340052477	0.00041724491369379667	0.002256753418813015	0.00022517911975435004	0.0	0.00013918659354730952	0.0002677273770366404	0.0009464390231753029	d__Bacteria;k__Bacteria;p__Proteobacteria;c__Gammaproteobacteria;o__Enterobacterales;f__Enterobacteriaceae;g__Escherichia-Shigella;
Enhydrobacter	Bacteria	Bacteria	Proteobacteria	Gammaproteobacteria	Pseudomonadales	Moraxellaceae	Enhydrobacter	0.00023752133293453208	0.0008828506265787085	0.00016891701670026238	0.00011791704082650775	0.0019311521792827792	0.00011258955987717502	2.4719027059094953e-05	0.0	0.0002804762997526709	0.0008219075727574999	d__Bacteria;k__Bacteria;p__Proteobacteria;c__Gammaproteobacteria;o__Pseudomonadales;f__Moraxellaceae;g__Enhydrobacter;
Acinetobacter	Bacteria	Bacteria	Proteobacteria	Gammaproteobacteria	Pseudomonadales	Moraxellaceae	Acinetobacter	0.0002903038513644281	0.002023199352576207	0.00020270042004031486	0.00029025733126524986	0.0029079558978734868	9.211873080859775e-05	7.415708117728487e-05	0.00027837318709461904	0.0002677273770366404	0.0016189088554314393	d__Bacteria;k__Bacteria;p__Proteobacteria;c__Gammaproteobacteria;o__Pseudomonadales;f__Moraxellaceae;g__Acinetobacter;
Prevotellaceae UCG-001	Bacteria	Bacteria	Bacteroidota	Bacteroidia	Bacteroidales	Prevotellaceae	Prevotellaceae UCG-001	5.278251842989602e-05	4.904725703215048e-05	0.0	0.0	0.0030090045584173536	0.0	0.0001071157839227448	0.0	0.0	0.00047321951158765146	d__Bacteria;k__Bacteria;p__Bacteroidota;c__Bacteroidia;o__Bacteroidales;f__Prevotellaceae;g__Prevotellaceae UCG-001;
Porphyromonas	Bacteria	Bacteria	Bacteroidota	Bacteroidia	Bacteroidales	Porphyromonadaceae	Porphyromonas	0.0	0.0027221227652843515	0.0	0.0	0.0	0.00012282497441146368	0.0	0.00019486123096623334	0.0	0.0	d__Bacteria;k__Bacteria;p__Bacteroidota;c__Bacteroidia;o__Bacteroidales;f__Porphyromonadaceae;g__Porphyromonas;
Bradyrhizobium	Bacteria	Bacteria	Proteobacteria	Alphaproteobacteria	Rhizobiales	Xanthobacteraceae	Bradyrhizobium	0.0	0.0006498761556759938	3.378340334005248e-05	0.0	0.0020546560977252825	0.0	0.0	6.495374365541111e-05	0.0	0.0	d__Bacteria;k__Bacteria;p__Proteobacteria;c__Alphaproteobacteria;o__Rhizobiales;f__Xanthobacteraceae;g__Bradyrhizobium;
Parvimonas	Bacteria	Bacteria	Firmicutes	Clostridia	Peptostreptococcales-Tissierellales	Family XI	Parvimonas	0.09245737811636785	0.002096770238124433	0.31489510253262915	0.0007347138697651637	0.00028069072373296207	0.0006038894575230297	0.010686859365215386	0.1412465551318097	0.07743695657716923	0.00013698459545958332	d__Bacteria;k__Bacteria;p__Firmicutes;c__Clostridia;o__Peptostreptococcales-Tissierellales;f__Family XI;g__Parvimonas;
Curvibacter	Bacteria	Bacteria	Proteobacteria	Gammaproteobacteria	Burkholderiales	Comamonadaceae	Curvibacter	6.157960483487869e-05	0.0003188071707089781	0.0	5.442324961223435e-05	0.0010778523791345744	1.0235414534288639e-05	0.0	0.0	0.00011474030444427445	0.00032378177108628785	d__Bacteria;k__Bacteria;p__Proteobacteria;c__Gammaproteobacteria;o__Burkholderiales;f__Comamonadaceae;g__Curvibacter;
Faecalibacterium	Bacteria	Bacteria	Firmicutes	Clostridia	Oscillospirales	Ruminococcaceae	Faecalibacterium	0.00014075338247972272	4.904725703215048e-05	4.5044537786736636e-05	0.0	0.0011115352659825297	0.0	0.0	0.0	7.649353629618297e-05	0.00048567265662943174	d__Bacteria;k__Bacteria;p__Firmicutes;c__Clostridia;o__Oscillospirales;f__Ruminococcaceae;g__Faecalibacterium;
Atopostipes	Bacteria	Bacteria	Firmicutes	Bacilli	Lactobacillales	Carnobacteriaceae	Atopostipes	3.518834561993068e-05	8.583269980626334e-05	3.378340334005248e-05	0.0	0.000673657736959109	3.0706243602865914e-05	0.0	0.0	0.0	0.0005105789467129923	d__Bacteria;k__Bacteria;p__Firmicutes;c__Bacilli;o__Lactobacillales;f__Carnobacteriaceae;g__Atopostipes;
Murdochiella	Bacteria	Bacteria	Firmicutes	Clostridia	Peptostreptococcales-Tissierellales	Family XI	Murdochiella	0.0	0.0014468940824484391	0.0	0.0	0.0	0.0	0.0	0.0	0.0	0.0	d__Bacteria;k__Bacteria;p__Firmicutes;c__Clostridia;o__Peptostreptococcales-Tissierellales;f__Family XI;g__Murdochiella;
Allorhizobium-Neorhizobium-Pararhizobium-Rhizobium	Bacteria	Bacteria	Proteobacteria	Alphaproteobacteria	Rhizobiales	Rhizobiaceae	Allorhizobium-Neorhizobium-Pararhizobium-Rhizobium	1.759417280996534e-05	4.904725703215048e-05	7.882794112678911e-05	0.0001269875824285468	0.0004940156737700133	0.0	0.0	2.7837318709461906e-05	5.099569086412198e-05	0.0003486880611698484	d__Bacteria;k__Bacteria;p__Proteobacteria;c__Alphaproteobacteria;o__Rhizobiales;f__Rhizobiaceae;g__Allorhizobium-Neorhizobium-Pararhizobium-Rhizobium;
Prevotella_7	Bacteria	Bacteria	Bacteroidota	Bacteroidia	Bacteroidales	Prevotellaceae	Prevotella_7	0.0	0.002967359050445104	0.0	0.0	0.0	0.0006550665301944729	0.010596222932665371	0.15628798634115565	0.0025880313113541904	0.0001743440305849242	d__Bacteria;k__Bacteria;p__Bacteroidota;c__Bacteroidia;o__Bacteroidales;f__Prevotellaceae;g__Prevotella_7;
Bacteroides	Bacteria	Bacteria	Bacteroidota	Bacteroidia	Bacteroidales	Bacteroidaceae	Bacteroides	0.0003782747154142548	0.000711185226966182	0.0004054008400806297	6.34937912142734e-05	0.003458109716390093	0.00038894575230296826	0.0004202234600046142	0.00014846569978379682	0.00011474030444427445	0.0012702207942615908	d__Bacteria;k__Bacteria;p__Bacteroidota;c__Bacteroidia;o__Bacteroidales;f__Bacteroidaceae;g__Bacteroides;
Chloroplast Order Unknown Genus	Bacteria	Bacteria	Cyanobacteria	Cyanobacteriia	Chloroplast	Chloroplast Order Unknown Family	Chloroplast Order Unknown Genus	0.0	0.00033106898496701573	0.0	0.0	0.0004827880448206948	0.0	6.591740549091988e-05	0.0	6.374461358015247e-05	0.000124531450417803	d__Bacteria;k__Bacteria;p__Cyanobacteria;c__Cyanobacteriia;o__Chloroplast;f__Chloroplast Order Unknown Family;g__Chloroplast Order Unknown Genus;
Phyllobacterium	Bacteria	Bacteria	Proteobacteria	Alphaproteobacteria	Rhizobiales	Rhizobiaceae	Phyllobacterium	0.0	0.00017166539961252668	0.00011261134446684159	0.0	0.00035928412637819147	0.0	0.0	0.0	0.0	0.0003985006413369696	d__Bacteria;k__Bacteria;p__Proteobacteria;c__Alphaproteobacteria;o__Rhizobiales;f__Rhizobiaceae;g__Phyllobacterium;
Knoellia	Bacteria	Bacteria	Actinobacteriota	Actinobacteria	Micrococcales	Intrasporangiaceae	Knoellia	0.0	0.0002697599136768276	0.0	0.0	0.00035928412637819147	0.0	0.0	0.0	0.0	0.0001992503206684848	d__Bacteria;k__Bacteria;p__Actinobacteriota;c__Actinobacteria;o__Micrococcales;f__Intrasporangiaceae;g__Knoellia;
Finegoldia	Bacteria	Bacteria	Firmicutes	Clostridia	Peptostreptococcales-Tissierellales	Family XI	Finegoldia	0.0	0.00011035632832233857	2.2522268893368318e-05	4.535270801019529e-05	0.0004827880448206948	0.0	0.0	0.0	0.0	0.0	d__Bacteria;k__Bacteria;p__Firmicutes;c__Clostridia;o__Peptostreptococcales-Tissierellales;f__Family XI;g__Finegoldia;
Methylobacterium-Methylorubrum	Bacteria	Bacteria	Proteobacteria	Alphaproteobacteria	Rhizobiales	Beijerinckiaceae	Methylobacterium-Methylorubrum	0.0	0.0002942835421929029	3.378340334005248e-05	3.628216640815623e-05	0.0004041946421754654	3.0706243602865914e-05	0.0	0.0	0.0	0.0	d__Bacteria;k__Bacteria;p__Proteobacteria;c__Alphaproteobacteria;o__Rhizobiales;f__Beijerinckiaceae;g__Methylobacterium-Methylorubrum;
Nitrospirillum	Bacteria	Bacteria	Proteobacteria	Alphaproteobacteria	Azospirillales	Azospirillaceae	Nitrospirillum	0.0	0.00019618902812860192	0.0	0.0	0.00011227628949318483	1.0235414534288639e-05	0.0	0.0	0.0	0.00022415661075204544	d__Bacteria;k__Bacteria;p__Proteobacteria;c__Alphaproteobacteria;o__Azospirillales;f__Azospirillaceae;g__Nitrospirillum;
Hymenobacter	Bacteria	Bacteria	Bacteroidota	Bacteroidia	Cytophagales	Hymenobacteraceae	Hymenobacter	6.157960483487869e-05	0.00041690168477327905	4.5044537786736636e-05	1.8141083204078116e-05	0.0	0.0	0.0	0.0	5.099569086412198e-05	0.0	d__Bacteria;k__Bacteria;p__Bacteroidota;c__Bacteroidia;o__Cytophagales;f__Hymenobacteraceae;g__Hymenobacter;
Sphingomonas	Bacteria	Bacteria	Proteobacteria	Alphaproteobacteria	Sphingomonadales	Sphingomonadaceae	Sphingomonas	0.0	0.0002942835421929029	0.0	0.0	0.0002919183526822806	0.0	0.0	0.0	0.0	0.0	d__Bacteria;k__Bacteria;p__Proteobacteria;c__Alphaproteobacteria;o__Sphingomonadales;f__Sphingomonadaceae;g__Sphingomonas;
Barnesiellaceae Family Unknown Genus	Bacteria	Bacteria	Bacteroidota	Bacteroidia	Bacteroidales	Barnesiellaceae	Barnesiellaceae Family Unknown Genus	0.0	0.00011035632832233857	0.0	0.0	0.00010104866054386635	0.0	0.0	9.279106236487301e-06	0.0	0.0	d__Bacteria;k__Bacteria;p__Bacteroidota;c__Bacteroidia;o__Bacteroidales;f__Barnesiellaceae;g__Barnesiellaceae Family Unknown Genus;
Ralstonia	Bacteria	Bacteria	Proteobacteria	Gammaproteobacteria	Burkholderiales	Burkholderiaceae	Ralstonia	0.0	3.678544277411286e-05	0.0	0.0	0.00016841443423977725	0.0	0.0	0.0	0.0	2.49062900835606e-05	d__Bacteria;k__Bacteria;p__Proteobacteria;c__Gammaproteobacteria;o__Burkholderiales;f__Burkholderiaceae;g__Ralstonia;
Lactobacillus	Bacteria	Bacteria	Firmicutes	Bacilli	Lactobacillales	Lactobacillaceae	Lactobacillus	0.0	4.904725703215048e-05	0.0	0.0	0.0001347315473918218	0.0	0.0	0.0	0.0	0.0	d__Bacteria;k__Bacteria;p__Firmicutes;c__Bacilli;o__Lactobacillales;f__Lactobacillaceae;g__Lactobacillus;
Odoribacter	Bacteria	Bacteria	Bacteroidota	Bacteroidia	Bacteroidales	Marinifilaceae	Odoribacter	0.0	0.0001348799568384138	0.0	0.0	0.0	0.0	0.0	0.0	0.0	0.0	d__Bacteria;k__Bacteria;p__Bacteroidota;c__Bacteroidia;o__Bacteroidales;f__Marinifilaceae;g__Odoribacter;
Fenollaria	Bacteria	Bacteria	Firmicutes	Clostridia	Peptostreptococcales-Tissierellales	Family XI	Fenollaria	0.0	8.583269980626334e-05	0.0	0.0	0.0	0.0	0.0	0.0	0.0	0.0	d__Bacteria;k__Bacteria;p__Firmicutes;c__Clostridia;o__Peptostreptococcales-Tissierellales;f__Family XI;g__Fenollaria;
Alistipes	Bacteria	Bacteria	Bacteroidota	Bacteroidia	Bacteroidales	Rikenellaceae	Alistipes	0.0	0.0001348799568384138	0.0	0.0	0.0007634787685536569	0.0	5.767772980455489e-05	4.639553118243651e-05	0.0	0.0006102041070472348	d__Bacteria;k__Bacteria;p__Bacteroidota;c__Bacteroidia;o__Bacteroidales;f__Rikenellaceae;g__Alistipes;
Herbaspirillum	Bacteria	Bacteria	Proteobacteria	Gammaproteobacteria	Burkholderiales	Oxalobacteraceae	Herbaspirillum	0.0	7.357088554822572e-05	0.0	0.0	0.0	0.0	0.0	0.0	0.0	0.0	d__Bacteria;k__Bacteria;p__Proteobacteria;c__Gammaproteobacteria;o__Burkholderiales;f__Oxalobacteraceae;g__Herbaspirillum;
Rickettsia	Bacteria	Bacteria	Proteobacteria	Alphaproteobacteria	Rickettsiales	Rickettsiaceae	Rickettsia	0.0	6.13090712901881e-05	0.0	0.0	0.0	0.0	0.0	0.0	0.0	0.0	d__Bacteria;k__Bacteria;p__Proteobacteria;c__Alphaproteobacteria;o__Rickettsiales;f__Rickettsiaceae;g__Rickettsia;
Oribacterium	Bacteria	Bacteria	Firmicutes	Clostridia	Lachnospirales	Lachnospiraceae	Oribacterium	0.0	0.0	0.0	0.0	2.2455257898636967e-05	0.0018935516888433982	0.00537226854750997	0.01634050608245414	0.0	0.0	d__Bacteria;k__Bacteria;p__Firmicutes;c__Clostridia;o__Lachnospirales;f__Lachnospiraceae;g__Oribacterium;
Parabacteroides	Bacteria	Bacteria	Bacteroidota	Bacteroidia	Bacteroidales	Tannerellaceae	Parabacteroides	1.759417280996534e-05	0.0	0.0	4.535270801019529e-05	0.0007971616554016123	0.0	0.0	0.0	0.0	0.00023660975579382573	d__Bacteria;k__Bacteria;p__Bacteroidota;c__Bacteroidia;o__Bacteroidales;f__Tannerellaceae;g__Parabacteroides;
Haemophilus	Bacteria	Bacteria	Proteobacteria	Gammaproteobacteria	Enterobacterales	Pasteurellaceae	Haemophilus	0.02295159843059979	0.0	0.003626085291832299	0.09095939118524768	0.00015718680529045877	0.00012282497441146365	0.0005108598925546291	0.0	0.02363650271552054	0.0	d__Bacteria;k__Bacteria;p__Proteobacteria;c__Gammaproteobacteria;o__Enterobacterales;f__Pasteurellaceae;g__Haemophilus;
Agathobacter	Bacteria	Bacteria	Firmicutes	Clostridia	Lachnospirales	Lachnospiraceae	Agathobacter	0.0	0.0	0.0	0.0	0.0005838367053645612	0.0	0.0	0.0	0.0	0.000249062900835606	d__Bacteria;k__Bacteria;p__Firmicutes;c__Clostridia;o__Lachnospirales;f__Lachnospiraceae;g__Agathobacter;
Collinsella	Bacteria	Bacteria	Actinobacteriota	Coriobacteriia	Coriobacteriales	Coriobacteriaceae	Collinsella	0.0	0.0	0.0	0.0	0.0005052433027193318	0.0	0.0	0.0	0.0	0.0	d__Bacteria;k__Bacteria;p__Actinobacteriota;c__Coriobacteriia;o__Coriobacteriales;f__Coriobacteriaceae;g__Collinsella;
Fusicatenibacter	Bacteria	Bacteria	Firmicutes	Clostridia	Lachnospirales	Lachnospiraceae	Fusicatenibacter	0.0	0.0	0.0	0.0	0.0004827880448206948	0.0	0.0	0.0	0.0	0.0	d__Bacteria;k__Bacteria;p__Firmicutes;c__Clostridia;o__Lachnospirales;f__Lachnospiraceae;g__Fusicatenibacter;
UCG-005	Bacteria	Bacteria	Firmicutes	Clostridia	Oscillospirales	Oscillospiraceae	UCG-005	0.0	0.0	0.0	0.0	0.0005950643343138796	0.0	0.0	0.0	5.099569086412198e-05	0.0	d__Bacteria;k__Bacteria;p__Firmicutes;c__Clostridia;o__Oscillospirales;f__Oscillospiraceae;g__UCG-005;
Coprococcus	Bacteria	Bacteria	Firmicutes	Clostridia	Lachnospirales	Lachnospiraceae	Coprococcus	0.0	0.0	4.5044537786736636e-05	0.0	0.0002919183526822806	0.0	0.0	0.0	0.0	7.47188702506818e-05	d__Bacteria;k__Bacteria;p__Firmicutes;c__Clostridia;o__Lachnospirales;f__Lachnospiraceae;g__Coprococcus;
[Ruminococcus] torques group	Bacteria	Bacteria	Firmicutes	Clostridia	Lachnospirales	Lachnospiraceae	[Ruminococcus] torques group	0.0	0.0	0.0	0.0	0.0003705117553275099	0.0	0.0	0.0	0.0	0.0	d__Bacteria;k__Bacteria;p__Firmicutes;c__Clostridia;o__Lachnospirales;f__Lachnospiraceae;g__[Ruminococcus] torques group;
Romboutsia	Bacteria	Bacteria	Firmicutes	Clostridia	Peptostreptococcales-Tissierellales	Peptostreptococcaceae	Romboutsia	0.0	0.0	0.0	0.0	0.00042664990007410235	0.0	0.0	0.0	0.0	0.0	d__Bacteria;k__Bacteria;p__Firmicutes;c__Clostridia;o__Peptostreptococcales-Tissierellales;f__Peptostreptococcaceae;g__Romboutsia;
Rhodospirillales Order Unknown Genus	Bacteria	Bacteria	Proteobacteria	Alphaproteobacteria	Rhodospirillales	Rhodospirillales Order Unknown Family	Rhodospirillales Order Unknown Genus	0.0	0.0	0.0	0.0	0.0003368288684795545	0.0	0.0	0.0	0.0	0.0	d__Bacteria;k__Bacteria;p__Proteobacteria;c__Alphaproteobacteria;o__Rhodospirillales;f__Rhodospirillales Order Unknown Family;g__Rhodospirillales Order Unknown Genus;
Akkermansia	Bacteria	Bacteria	Verrucomicrobiota	Verrucomicrobiae	Verrucomicrobiales	Akkermansiaceae	Akkermansia	0.0	0.0	0.0	0.0	0.000325601239530236	0.0	0.0	0.0	0.0	0.0	d__Bacteria;k__Bacteria;p__Verrucomicrobiota;c__Verrucomicrobiae;o__Verrucomicrobiales;f__Akkermansiaceae;g__Akkermansia;
UCG-002	Bacteria	Bacteria	Firmicutes	Clostridia	Oscillospirales	Oscillospiraceae	UCG-002	0.0	0.0	0.0	0.0	0.0005726090764152426	0.0	0.0	0.0	0.0	0.0	d__Bacteria;k__Bacteria;p__Firmicutes;c__Clostridia;o__Oscillospirales;f__Oscillospiraceae;g__UCG-002;
Blautia	Bacteria	Bacteria	Firmicutes	Clostridia	Lachnospirales	Lachnospiraceae	Blautia	0.0	0.0	0.0	0.0	0.0004715604158713763	0.0	0.0	0.0	0.0	0.00026151604587738636	d__Bacteria;k__Bacteria;p__Firmicutes;c__Clostridia;o__Lachnospirales;f__Lachnospiraceae;g__Blautia;
Subdoligranulum	Bacteria	Bacteria	Firmicutes	Clostridia	Oscillospirales	Ruminococcaceae	Subdoligranulum	0.0	0.0	0.0	0.0	0.0004041946421754654	0.0	0.0	0.0	0.0	0.0	d__Bacteria;k__Bacteria;p__Firmicutes;c__Clostridia;o__Oscillospirales;f__Ruminococcaceae;g__Subdoligranulum;
Lachnospira	Bacteria	Bacteria	Firmicutes	Clostridia	Lachnospirales	Lachnospiraceae	Lachnospira	0.0	0.0	0.0	0.0	0.00021332495003705118	0.0	0.0	0.0	0.0	7.47188702506818e-05	d__Bacteria;k__Bacteria;p__Firmicutes;c__Clostridia;o__Lachnospirales;f__Lachnospiraceae;g__Lachnospira;
Dialister	Bacteria	Bacteria	Firmicutes	Negativicutes	Veillonellales-Selenomonadales	Veillonellaceae	Dialister	0.0	0.0	0.0	0.04723938066341941	0.00040419464217546545	0.11231320368474923	0.012730298935433901	0.04073527637817925	0.0825620235090135	0.0	d__Bacteria;k__Bacteria;p__Firmicutes;c__Negativicutes;o__Veillonellales-Selenomonadales;f__Veillonellaceae;g__Dialister;
Catenibacterium	Bacteria	Bacteria	Firmicutes	Bacilli	Erysipelotrichales	Erysipelatoclostridiaceae	Catenibacterium	0.0	0.0	0.0	0.0	0.0002582354658343251	0.0	0.0	0.0	0.0	0.0	d__Bacteria;k__Bacteria;p__Firmicutes;c__Bacilli;o__Erysipelotrichales;f__Erysipelatoclostridiaceae;g__Catenibacterium;
Oscillospiraceae Family Unknown Genus	Bacteria	Bacteria	Firmicutes	Clostridia	Oscillospirales	Oscillospiraceae	Oscillospiraceae Family Unknown Genus	0.0	0.0	0.0	0.0	0.00024700783688500665	0.0	0.0	0.0	0.0	0.0	d__Bacteria;k__Bacteria;p__Firmicutes;c__Clostridia;o__Oscillospirales;f__Oscillospiraceae;g__Oscillospiraceae Family Unknown Genus;
Lachnoclostridium	Bacteria	Bacteria	Firmicutes	Clostridia	Lachnospirales	Lachnospiraceae	Lachnoclostridium	0.0	0.0	0.0	0.0	0.00024700783688500665	0.0	0.0	0.0	0.0	0.0	d__Bacteria;k__Bacteria;p__Firmicutes;c__Clostridia;o__Lachnospirales;f__Lachnospiraceae;g__Lachnoclostridium;
Ruminococcaceae Family Unknown Genus	Bacteria	Bacteria	Firmicutes	Clostridia	Oscillospirales	Ruminococcaceae	Ruminococcaceae Family Unknown Genus	0.0	0.0	0.0	0.0	0.00023578020793568814	0.0	0.0	0.0	0.0	0.0	d__Bacteria;k__Bacteria;p__Firmicutes;c__Clostridia;o__Oscillospirales;f__Ruminococcaceae;g__Ruminococcaceae Family Unknown Genus;
Christensenellaceae R-7 group	Bacteria	Bacteria	Firmicutes	Clostridia	Christensenellales	Christensenellaceae	Christensenellaceae R-7 group	0.0	0.0	0.0	0.0	0.00038173938427682843	0.0	0.0	0.0	0.0	0.0	d__Bacteria;k__Bacteria;p__Firmicutes;c__Clostridia;o__Christensenellales;f__Christensenellaceae;g__Christensenellaceae R-7 group;
Burkholderia-Caballeronia-Paraburkholderia	Bacteria	Bacteria	Proteobacteria	Gammaproteobacteria	Burkholderiales	Burkholderiaceae	Burkholderia-Caballeronia-Paraburkholderia	0.0	0.0	0.0	0.0	0.0001347315473918218	0.0	2.4719027059094953e-05	0.0	0.0	4.98125801671212e-05	d__Bacteria;k__Bacteria;p__Proteobacteria;c__Gammaproteobacteria;o__Burkholderiales;f__Burkholderiaceae;g__Burkholderia-Caballeronia-Paraburkholderia;
Hydrotalea	Bacteria	Bacteria	Bacteroidota	Bacteroidia	Chitinophagales	Chitinophagaceae	Hydrotalea	0.0	0.0	0.0	0.0	0.00019086969213841421	0.0	0.0	0.0	0.0	0.0	d__Bacteria;k__Bacteria;p__Bacteroidota;c__Bacteroidia;o__Chitinophagales;f__Chitinophagaceae;g__Hydrotalea;
Oscillospirales Order Unknown Genus	Bacteria	Bacteria	Firmicutes	Clostridia	Oscillospirales	Oscillospirales Order Unknown Family	Oscillospirales Order Unknown Genus	0.0	0.0	0.0	0.0	0.00019086969213841421	0.0	0.0	0.0	0.0	0.0	d__Bacteria;k__Bacteria;p__Firmicutes;c__Clostridia;o__Oscillospirales;f__Oscillospirales Order Unknown Family;g__Oscillospirales Order Unknown Genus;
Lachnospiraceae UCG-001	Bacteria	Bacteria	Firmicutes	Clostridia	Lachnospirales	Lachnospiraceae	Lachnospiraceae UCG-001	0.0	0.0	0.0	0.0	0.00019086969213841421	0.0	0.0	0.0	0.0	0.0	d__Bacteria;k__Bacteria;p__Firmicutes;c__Clostridia;o__Lachnospirales;f__Lachnospiraceae;g__Lachnospiraceae UCG-001;
Butyricicoccus	Bacteria	Bacteria	Firmicutes	Clostridia	Oscillospirales	Butyricicoccaceae	Butyricicoccus	0.0	0.0	0.0	0.0	0.00017964206318909573	0.0	0.0	0.0	0.0	0.0	d__Bacteria;k__Bacteria;p__Firmicutes;c__Clostridia;o__Oscillospirales;f__Butyricicoccaceae;g__Butyricicoccus;
Peptoniphilus	Bacteria	Bacteria	Firmicutes	Clostridia	Peptostreptococcales-Tissierellales	Family XI	Peptoniphilus	0.0	0.0	0.0	0.0	0.00017964206318909573	0.0	0.0	0.0	0.0	0.0	d__Bacteria;k__Bacteria;p__Firmicutes;c__Clostridia;o__Peptostreptococcales-Tissierellales;f__Family XI;g__Peptoniphilus;
Peptococcaceae Family Unknown Genus	Bacteria	Bacteria	Firmicutes	Clostridia	Peptococcales	Peptococcaceae	Peptococcaceae Family Unknown Genus	0.0	0.0	0.0	0.0	0.00016841443423977725	0.0	0.0	0.0	0.0	0.0	d__Bacteria;k__Bacteria;p__Firmicutes;c__Clostridia;o__Peptococcales;f__Peptococcaceae;g__Peptococcaceae Family Unknown Genus;
Turicibacter	Bacteria	Bacteria	Firmicutes	Bacilli	Erysipelotrichales	Erysipelotrichaceae	Turicibacter	0.0	0.0	0.0	0.0	0.00016841443423977725	0.0	0.0	0.0	0.0	0.0	d__Bacteria;k__Bacteria;p__Firmicutes;c__Bacilli;o__Erysipelotrichales;f__Erysipelotrichaceae;g__Turicibacter;
Terrisporobacter	Bacteria	Bacteria	Firmicutes	Clostridia	Peptostreptococcales-Tissierellales	Peptostreptococcaceae	Terrisporobacter	0.0	0.0	0.0	0.0	0.00016841443423977725	0.0	0.0	0.0	0.0	0.0	d__Bacteria;k__Bacteria;p__Firmicutes;c__Clostridia;o__Peptostreptococcales-Tissierellales;f__Peptostreptococcaceae;g__Terrisporobacter;
Bilophila	Bacteria	Bacteria	Desulfobacterota	Desulfovibrionia	Desulfovibrionales	Desulfovibrionaceae	Bilophila	0.0	0.0	0.0	0.0	0.00016841443423977725	0.0	0.0	0.0	0.0	6.22657252089015e-05	d__Bacteria;k__Bacteria;p__Desulfobacterota;c__Desulfovibrionia;o__Desulfovibrionales;f__Desulfovibrionaceae;g__Bilophila;
Geothermomicrobium	Bacteria	Bacteria	Firmicutes	Bacilli	Thermoactinomycetales	Thermoactinomycetaceae	Geothermomicrobium	0.0	0.0	0.0	0.0	0.00015718680529045877	0.0	0.0	0.0	0.0	0.0	d__Bacteria;k__Bacteria;p__Firmicutes;c__Bacilli;o__Thermoactinomycetales;f__Thermoactinomycetaceae;g__Geothermomicrobium;
Coriobacteriales Order Unknown Genus	Bacteria	Bacteria	Actinobacteriota	Coriobacteriia	Coriobacteriales	Coriobacteriales Order Unknown Family	Coriobacteriales Order Unknown Genus	0.0	0.0	0.0	0.0	0.0001459591763411403	0.0	0.0	0.0	0.0	0.0	d__Bacteria;k__Bacteria;p__Actinobacteriota;c__Coriobacteriia;o__Coriobacteriales;f__Coriobacteriales Order Unknown Family;g__Coriobacteriales Order Unknown Genus;
Anaerococcus	Bacteria	Bacteria	Firmicutes	Clostridia	Peptostreptococcales-Tissierellales	Family XI	Anaerococcus	0.0	0.0	0.0	0.0	0.0001347315473918218	0.0	0.0	0.0	0.0	0.0	d__Bacteria;k__Bacteria;p__Firmicutes;c__Clostridia;o__Peptostreptococcales-Tissierellales;f__Family XI;g__Anaerococcus;
Methylocella	Bacteria	Bacteria	Proteobacteria	Alphaproteobacteria	Rhizobiales	Beijerinckiaceae	Methylocella	0.0	0.0	0.0	0.0	0.00012350391844250332	0.0	0.0	0.0	0.0	0.0	d__Bacteria;k__Bacteria;p__Proteobacteria;c__Alphaproteobacteria;o__Rhizobiales;f__Beijerinckiaceae;g__Methylocella;
Rhizobiaceae Family Unknown Genus	Bacteria	Bacteria	Proteobacteria	Alphaproteobacteria	Rhizobiales	Rhizobiaceae	Rhizobiaceae Family Unknown Genus	0.0	0.0	0.0	0.0	0.00011227628949318483	0.0	1.647935137272997e-05	0.0	0.0	0.0	d__Bacteria;k__Bacteria;p__Proteobacteria;c__Alphaproteobacteria;o__Rhizobiales;f__Rhizobiaceae;g__Rhizobiaceae Family Unknown Genus;
Lactococcus	Bacteria	Bacteria	Firmicutes	Bacilli	Lactobacillales	Streptococcaceae	Lactococcus	0.0	0.0	0.0	0.0	0.00011227628949318483	0.0	0.0	0.0	0.0	0.0	d__Bacteria;k__Bacteria;p__Firmicutes;c__Bacilli;o__Lactobacillales;f__Streptococcaceae;g__Lactococcus;
Ruminococcus	Bacteria	Bacteria	Firmicutes	Clostridia	Oscillospirales	Ruminococcaceae	Ruminococcus	0.0	0.0	0.0	0.0	0.00011227628949318483	0.0	0.0	0.0	0.0	8.71720152924621e-05	d__Bacteria;k__Bacteria;p__Firmicutes;c__Clostridia;o__Oscillospirales;f__Ruminococcaceae;g__Ruminococcus;
Lysinibacillus	Bacteria	Bacteria	Firmicutes	Bacilli	Bacillales	Planococcaceae	Lysinibacillus	0.0	0.0	0.0	0.0	0.00011227628949318483	0.0	0.0	0.0	0.0	0.0	d__Bacteria;k__Bacteria;p__Firmicutes;c__Bacilli;o__Bacillales;f__Planococcaceae;g__Lysinibacillus;
Barnesiella	Bacteria	Bacteria	Bacteroidota	Bacteroidia	Bacteroidales	Barnesiellaceae	Barnesiella	0.0	0.0	0.0	0.0	0.00011227628949318483	0.0	0.0	0.0	0.0	0.0	d__Bacteria;k__Bacteria;p__Bacteroidota;c__Bacteroidia;o__Bacteroidales;f__Barnesiellaceae;g__Barnesiella;
Family XIII AD3011 group	Bacteria	Bacteria	Firmicutes	Clostridia	Peptostreptococcales-Tissierellales	Anaerovoracaceae	Family XIII AD3011 group	0.0	0.0	0.0	0.0	0.00010104866054386635	0.0	0.0	0.0	0.0	0.0	d__Bacteria;k__Bacteria;p__Firmicutes;c__Clostridia;o__Peptostreptococcales-Tissierellales;f__Anaerovoracaceae;g__Family XIII AD3011 group;
[Eubacterium] coprostanoligenes group Family Unknown Genus	Bacteria	Bacteria	Firmicutes	Clostridia	Oscillospirales	[Eubacterium] coprostanoligenes group	[Eubacterium] coprostanoligenes group Family Unknown Genus	0.0	0.0	0.0	0.0	8.982103159454787e-05	0.0	0.0	0.0	0.0	0.0	d__Bacteria;k__Bacteria;p__Firmicutes;c__Clostridia;o__Oscillospirales;f__[Eubacterium] coprostanoligenes group;g__[Eubacterium] coprostanoligenes group Family Unknown Genus;
Corynebacterium	Bacteria	Bacteria	Actinobacteriota	Actinobacteria	Corynebacteriales	Corynebacteriaceae	Corynebacterium	0.0	0.0	0.0	0.0	7.859340264522938e-05	0.0	0.0	0.0	0.0	0.0	d__Bacteria;k__Bacteria;p__Actinobacteriota;c__Actinobacteria;o__Corynebacteriales;f__Corynebacteriaceae;g__Corynebacterium;
Sphingopyxis	Bacteria	Bacteria	Proteobacteria	Alphaproteobacteria	Sphingomonadales	Sphingomonadaceae	Sphingopyxis	0.0	0.0	0.0	0.0	6.73657736959109e-05	0.0	0.0	0.0	0.0	0.00021170346571026513	d__Bacteria;k__Bacteria;p__Proteobacteria;c__Alphaproteobacteria;o__Sphingomonadales;f__Sphingomonadaceae;g__Sphingopyxis;
Ellin6055	Bacteria	Bacteria	Proteobacteria	Alphaproteobacteria	Sphingomonadales	Sphingomonadaceae	Ellin6055	0.0	0.0	0.0	0.0	5.6138144746592415e-05	0.0	0.0	0.0	0.0	0.0	d__Bacteria;k__Bacteria;p__Proteobacteria;c__Alphaproteobacteria;o__Sphingomonadales;f__Sphingomonadaceae;g__Ellin6055;
Prevotellaceae Family Unknown Genus	Bacteria	Bacteria	Bacteroidota	Bacteroidia	Bacteroidales	Prevotellaceae	Prevotellaceae Family Unknown Genus	0.0	0.0	0.0	0.0	2.2455257898636967e-05	0.0	0.0	0.0	0.0	0.0	d__Bacteria;k__Bacteria;p__Bacteroidota;c__Bacteroidia;o__Bacteroidales;f__Prevotellaceae;g__Prevotellaceae Family Unknown Genus;
Veillonella	Bacteria	Bacteria	Firmicutes	Negativicutes	Veillonellales-Selenomonadales	Veillonellaceae	Veillonella	0.544724387282932	0.0	0.5407033704575399	0.503723457327637	0.0	0.23556806550665302	0.28115421377014593	0.0	0.6154159973482242	0.0001992503206684848	d__Bacteria;k__Bacteria;p__Firmicutes;c__Negativicutes;o__Veillonellales-Selenomonadales;f__Veillonellaceae;g__Veillonella;
Fusobacterium	Bacteria	Bacteria	Fusobacteriota	Fusobacteriia	Fusobacteriales	Fusobacteriaceae	Fusobacterium	0.17528194661927965	0.0	0.0	0.0006984317033570075	0.0	0.004595701125895598	0.0014501829208002372	0.0008351195612838571	0.0002549784543206099	6.22657252089015e-05	d__Bacteria;k__Bacteria;p__Fusobacteriota;c__Fusobacteriia;o__Fusobacteriales;f__Fusobacteriaceae;g__Fusobacterium;
Stomatobaculum	Bacteria	Bacteria	Firmicutes	Clostridia	Lachnospirales	Lachnospiraceae	Stomatobaculum	0.0	0.0	0.0	0.031520132067085725	0.0	0.0	0.0	0.0	0.0	0.0	d__Bacteria;k__Bacteria;p__Firmicutes;c__Clostridia;o__Lachnospirales;f__Lachnospiraceae;g__Stomatobaculum;
Campylobacter	Bacteria	Bacteria	Campylobacterota	Campylobacteria	Campylobacterales	Campylobacteraceae	Campylobacter	0.02774601052131534	0.0	0.012905260075900045	0.012254301704354768	0.0	0.016284544524053222	0.001565538380409347	0.000306210505804081	0.0	0.0	d__Bacteria;k__Bacteria;p__Campylobacterota;c__Campylobacteria;o__Campylobacterales;f__Campylobacteraceae;g__Campylobacter;
Solobacterium	Bacteria	Bacteria	Firmicutes	Bacilli	Erysipelotrichales	Erysipelotrichaceae	Solobacterium	0.0	0.0	0.0	0.017451722042323148	0.0	0.0003070624360286592	0.0014666622721729672	9.279106236487301e-06	0.0	0.0	d__Bacteria;k__Bacteria;p__Firmicutes;c__Bacilli;o__Erysipelotrichales;f__Erysipelotrichaceae;g__Solobacterium;
Shuttleworthia	Bacteria	Bacteria	Firmicutes	Clostridia	Lachnospirales	Lachnospiraceae	Shuttleworthia	0.0	0.0	0.009988626254208849	0.0030749136030912404	0.0	0.00011258955987717502	4.1198378431824927e-05	4.639553118243651e-05	0.0	0.0	d__Bacteria;k__Bacteria;p__Firmicutes;c__Clostridia;o__Lachnospirales;f__Lachnospiraceae;g__Shuttleworthia;
Lactiplantibacillus	Bacteria	Bacteria	Firmicutes	Bacilli	Lactobacillales	Lactobacillaceae	Lactiplantibacillus	0.0	0.0	0.0	0.004308507260968552	0.0	0.0	0.0008569262713819584	0.0	0.0	0.0	d__Bacteria;k__Bacteria;p__Firmicutes;c__Bacilli;o__Lactobacillales;f__Lactobacillaceae;g__Lactiplantibacillus;
Granulicatella	Bacteria	Bacteria	Firmicutes	Bacilli	Lactobacillales	Carnobacteriaceae	Granulicatella	0.0011348241462427644	0.0	0.0	0.0001904813736428202	0.0	0.0	0.0	0.0019300540971893586	0.0	0.0	d__Bacteria;k__Bacteria;p__Firmicutes;c__Bacilli;o__Lactobacillales;f__Carnobacteriaceae;g__Granulicatella;
Candidatus Saccharimonas	Bacteria	Bacteria	Patescibacteria	Saccharimonadia	Saccharimonadales	Saccharimonadaceae	Candidatus Saccharimonas	0.0	0.0	0.0	0.0024127640661423893	0.0	0.0	0.0	0.0	0.0	0.0	d__Bacteria;k__Bacteria;p__Patescibacteria;c__Saccharimonadia;o__Saccharimonadales;f__Saccharimonadaceae;g__Candidatus Saccharimonas;
Atopobium	Bacteria	Bacteria	Actinobacteriota	Coriobacteriia	Coriobacteriales	Atopobiaceae	Atopobium	0.0	0.0	0.0028040224772243557	0.0019048137364282023	0.0	0.0009007164790174002	0.0003790250815727893	0.0005474672679527507	0.00411790203727785	0.0	d__Bacteria;k__Bacteria;p__Actinobacteriota;c__Coriobacteriia;o__Coriobacteriales;f__Atopobiaceae;g__Atopobium;
Catonella	Bacteria	Bacteria	Firmicutes	Clostridia	Lachnospirales	Lachnospiraceae	Catonella	0.0	0.0	0.0	0.0010249712010304136	0.0	0.0	0.00040374410863188424	0.0	0.001007164894566409	0.0	d__Bacteria;k__Bacteria;p__Firmicutes;c__Clostridia;o__Lachnospirales;f__Lachnospiraceae;g__Catonella;
Alloscardovia	Bacteria	Bacteria	Actinobacteriota	Actinobacteria	Bifidobacteriales	Bifidobacteriaceae	Alloscardovia	0.0	0.0	0.0	0.000952406868214101	0.0	0.0	0.0	0.0	0.0	0.0	d__Bacteria;k__Bacteria;p__Actinobacteriota;c__Actinobacteria;o__Bifidobacteriales;f__Bifidobacteriaceae;g__Alloscardovia;
Mogibacterium	Bacteria	Bacteria	Firmicutes	Clostridia	Peptostreptococcales-Tissierellales	Anaerovoracaceae	Mogibacterium	0.0	0.0	0.0	0.0004081743720917576	0.0	0.0	0.0	0.0	0.0	0.0	d__Bacteria;k__Bacteria;p__Firmicutes;c__Clostridia;o__Peptostreptococcales-Tissierellales;f__Anaerovoracaceae;g__Mogibacterium;
Clostridia UCG-014 Order Unknown Genus	Bacteria	Bacteria	Firmicutes	Clostridia	Clostridia UCG-014	Clostridia UCG-014 Order Unknown Family	Clostridia UCG-014 Order Unknown Genus	0.0	0.0	0.0	0.0003446805808774842	0.0	0.0	0.0	0.0	0.0	0.0	d__Bacteria;k__Bacteria;p__Firmicutes;c__Clostridia;o__Clostridia UCG-014;f__Clostridia UCG-014 Order Unknown Family;g__Clostridia UCG-014 Order Unknown Genus;
Lachnoanaerobaculum	Bacteria	Bacteria	Firmicutes	Clostridia	Lachnospirales	Lachnospiraceae	Lachnoanaerobaculum	0.0	0.0	0.0	0.000308398414469328	0.0	0.00010235414534288638	0.0	0.0	0.0	0.0	d__Bacteria;k__Bacteria;p__Firmicutes;c__Clostridia;o__Lachnospirales;f__Lachnospiraceae;g__Lachnoanaerobaculum;
Actinomyces	Bacteria	Bacteria	Actinobacteriota	Actinobacteria	Actinomycetales	Actinomycetaceae	Actinomyces	0.0	0.0	0.0018693483181495703	0.0002811867896632108	0.0	0.0	0.0019775221647275964	0.004407575462331469	0.00048445906320915885	0.3787499533007061	d__Bacteria;k__Bacteria;p__Actinobacteriota;c__Actinobacteria;o__Actinomycetales;f__Actinomycetaceae;g__Actinomyces;
[Eubacterium] nodatum group	Bacteria	Bacteria	Firmicutes	Clostridia	Peptostreptococcales-Tissierellales	Anaerovoracaceae	[Eubacterium] nodatum group	0.0	0.0	0.0	0.00024490462325505455	0.0	0.0	0.0	0.0	0.0	0.0	d__Bacteria;k__Bacteria;p__Firmicutes;c__Clostridia;o__Peptostreptococcales-Tissierellales;f__Anaerovoracaceae;g__[Eubacterium] nodatum group;
Megasphaera	Bacteria	Bacteria	Firmicutes	Negativicutes	Veillonellales-Selenomonadales	Veillonellaceae	Megasphaera	0.0	0.0	0.0	0.0002358340816530155	0.0	0.0	0.0	0.0	0.0	0.0	d__Bacteria;k__Bacteria;p__Firmicutes;c__Negativicutes;o__Veillonellales-Selenomonadales;f__Veillonellaceae;g__Megasphaera;
Leptotrichia	Bacteria	Bacteria	Fusobacteriota	Fusobacteriia	Fusobacteriales	Leptotrichiaceae	Leptotrichia	0.0	0.0	0.0	0.00014512866563262493	0.0	4.0941658137154556e-05	0.0	0.0	0.0	0.0	d__Bacteria;k__Bacteria;p__Fusobacteriota;c__Fusobacteriia;o__Fusobacteriales;f__Leptotrichiaceae;g__Leptotrichia;
Cryptobacterium	Bacteria	Bacteria	Actinobacteriota	Coriobacteriia	Coriobacteriales	Eggerthellaceae	Cryptobacterium	0.0	0.0	0.02953795565365255	0.0	0.0	0.0	0.0	0.0	0.0	0.0	d__Bacteria;k__Bacteria;p__Actinobacteriota;c__Coriobacteriia;o__Coriobacteriales;f__Eggerthellaceae;g__Cryptobacterium;
Olsenella	Bacteria	Bacteria	Actinobacteriota	Coriobacteriia	Coriobacteriales	Atopobiaceae	Olsenella	0.0	0.0	0.010551682976543056	0.0	0.0	0.0	0.0	0.0	0.0	0.0	d__Bacteria;k__Bacteria;p__Actinobacteriota;c__Coriobacteriia;o__Coriobacteriales;f__Atopobiaceae;g__Olsenella;
Eikenella	Bacteria	Bacteria	Proteobacteria	Gammaproteobacteria	Burkholderiales	Neisseriaceae	Eikenella	0.04795291799356053	0.0	0.005799484240042342	0.0	0.0	0.0009825997952917092	0.0	0.1197839824068146	0.001389632576047324	0.0	d__Bacteria;k__Bacteria;p__Proteobacteria;c__Gammaproteobacteria;o__Burkholderiales;f__Neisseriaceae;g__Eikenella;
Bifidobacterium	Bacteria	Bacteria	Actinobacteriota	Actinobacteria	Bifidobacteriales	Bifidobacteriaceae	Bifidobacterium	0.0	0.0	0.004369320165313453	0.0	0.0	0.0035926305015353123	0.0	0.0016052853789123031	0.0002932252224687014	0.0	d__Bacteria;k__Bacteria;p__Actinobacteriota;c__Actinobacteria;o__Bifidobacteriales;f__Bifidobacteriaceae;g__Bifidobacterium;
Centipeda	Bacteria	Bacteria	Firmicutes	Negativicutes	Veillonellales-Selenomonadales	Selenomonadaceae	Centipeda	0.0	0.0	0.001981959662616412	0.0	0.0	8.188331627430911e-05	0.0	0.0	0.0	0.0	d__Bacteria;k__Bacteria;p__Firmicutes;c__Negativicutes;o__Veillonellales-Selenomonadales;f__Selenomonadaceae;g__Centipeda;
Neisseria	Bacteria	Bacteria	Proteobacteria	Gammaproteobacteria	Burkholderiales	Neisseriaceae	Neisseria	0.0	0.0	3.378340334005248e-05	0.0	0.0	0.0	0.0	0.0	0.0009689181264183177	0.0	d__Bacteria;k__Bacteria;p__Proteobacteria;c__Gammaproteobacteria;o__Burkholderiales;f__Neisseriaceae;g__Neisseria;
Actinobacillus	Bacteria	Bacteria	Proteobacteria	Gammaproteobacteria	Enterobacterales	Pasteurellaceae	Actinobacillus	0.03377201470872847	0.0	0.0	0.0	0.0	0.0	0.0	0.0	0.0	0.0	d__Bacteria;k__Bacteria;p__Proteobacteria;c__Gammaproteobacteria;o__Enterobacterales;f__Pasteurellaceae;g__Actinobacillus;
Aggregatibacter	Bacteria	Bacteria	Proteobacteria	Gammaproteobacteria	Enterobacterales	Pasteurellaceae	Aggregatibacter	0.0006069989619438042	0.0	0.0	0.0	0.0	0.0	0.0	0.0	0.0	0.0	d__Bacteria;k__Bacteria;p__Proteobacteria;c__Gammaproteobacteria;o__Enterobacterales;f__Pasteurellaceae;g__Aggregatibacter;
Lacticaseibacillus	Bacteria	Bacteria	Firmicutes	Bacilli	Lactobacillales	Lactobacillaceae	Lacticaseibacillus	0.0	0.0	0.0	0.0	0.0	0.003705220061412487	0.0	0.0	0.0	0.251615795569171	d__Bacteria;k__Bacteria;p__Firmicutes;c__Bacilli;o__Lactobacillales;f__Lactobacillaceae;g__Lacticaseibacillus;
Scardovia	Bacteria	Bacteria	Actinobacteriota	Actinobacteria	Bifidobacteriales	Bifidobacteriaceae	Scardovia	0.0	0.0	0.0	0.0	0.0	0.0	0.0	0.0	0.0	0.010398376109886552	d__Bacteria;k__Bacteria;p__Actinobacteriota;c__Actinobacteria;o__Bifidobacteriales;f__Bifidobacteriaceae;g__Scardovia;
Acidovorax	Bacteria	Bacteria	Proteobacteria	Gammaproteobacteria	Burkholderiales	Comamonadaceae	Acidovorax	0.0	0.0	0.0	0.0	0.0	0.0	0.0	0.0	0.0	0.00048567265662943174	d__Bacteria;k__Bacteria;p__Proteobacteria;c__Gammaproteobacteria;o__Burkholderiales;f__Comamonadaceae;g__Acidovorax;
Listeria	Bacteria	Bacteria	Firmicutes	Bacilli	Lactobacillales	Listeriaceae	Listeria	0.0	0.0	0.0	0.0	0.0	0.0	0.0	0.0	0.0	0.00041095378637874997	d__Bacteria;k__Bacteria;p__Firmicutes;c__Bacilli;o__Lactobacillales;f__Listeriaceae;g__Listeria;
Cloacibacterium	Bacteria	Bacteria	Bacteroidota	Bacteroidia	Flavobacteriales	Weeksellaceae	Cloacibacterium	0.0	0.0	0.0	0.0	0.0	0.0	0.0	0.0	0.0	9.96251603342424e-05	d__Bacteria;k__Bacteria;p__Bacteroidota;c__Bacteroidia;o__Flavobacteriales;f__Weeksellaceae;g__Cloacibacterium;
Slackia	Bacteria	Bacteria	Actinobacteriota	Coriobacteriia	Coriobacteriales	Eggerthellaceae	Slackia	0.0	0.0	0.0	0.0	0.0	0.0028454452405322415	0.0002801489733364095	0.0006866538615000603	0.00773859608863051	0.0	d__Bacteria;k__Bacteria;p__Actinobacteriota;c__Coriobacteriia;o__Coriobacteriales;f__Eggerthellaceae;g__Slackia;
Rothia	Bacteria	Bacteria	Actinobacteriota	Actinobacteria	Micrococcales	Micrococcaceae	Rothia	0.0	0.0	0.0	0.0	0.0	0.0	0.0	0.0	0.0005864504449374028	0.0	d__Bacteria;k__Bacteria;p__Actinobacteriota;c__Actinobacteria;o__Micrococcales;f__Micrococcaceae;g__Rothia;
Howardella	Bacteria	Bacteria	Firmicutes	Clostridia	Lachnospirales	Lachnospiraceae	Howardella	0.0	0.0	0.0	0.0	0.0	0.0	0.0	0.0	0.00019123384074045744	0.0	d__Bacteria;k__Bacteria;p__Firmicutes;c__Clostridia;o__Lachnospirales;f__Lachnospiraceae;g__Howardella;
Morganella	Bacteria	Bacteria	Proteobacteria	Gammaproteobacteria	Enterobacterales	Morganellaceae	Morganella	0.0	0.0	0.0	0.0	0.0	0.0	0.5948798655284928	0.0	0.0	0.0	d__Bacteria;k__Bacteria;p__Proteobacteria;c__Gammaproteobacteria;o__Enterobacterales;f__Morganellaceae;g__Morganella;
Asteroleplasma	Bacteria	Bacteria	Firmicutes	Bacilli	Erysipelotrichales	Erysipelatoclostridiaceae	Asteroleplasma	0.0	0.0	0.0	0.0	0.0	0.0	0.0027767707063049997	0.0	0.0	0.0	d__Bacteria;k__Bacteria;p__Firmicutes;c__Bacilli;o__Erysipelotrichales;f__Erysipelatoclostridiaceae;g__Asteroleplasma;
Selenomonas	Bacteria	Bacteria	Firmicutes	Negativicutes	Veillonellales-Selenomonadales	Selenomonadaceae	Selenomonas	0.0	0.0	0.0	0.0	0.0	0.020122824974411462	0.0010546784878547179	0.0	0.0	0.0	d__Bacteria;k__Bacteria;p__Firmicutes;c__Negativicutes;o__Veillonellales-Selenomonadales;f__Selenomonadaceae;g__Selenomonas;
Pseudoramibacter	Bacteria	Bacteria	Firmicutes	Clostridia	Eubacteriales	Eubacteriaceae	Pseudoramibacter	0.0	0.0	0.0	0.0	0.0	0.0	0.0006262153521637389	0.0	0.0	0.0	d__Bacteria;k__Bacteria;p__Firmicutes;c__Clostridia;o__Eubacteriales;f__Eubacteriaceae;g__Pseudoramibacter;
Tannerella	Bacteria	Bacteria	Bacteroidota	Bacteroidia	Bacteroidales	Tannerellaceae	Tannerella	0.0	0.0	0.0	0.0	0.0	0.00014329580348004095	0.000543818595300089	0.0	0.0	0.0	d__Bacteria;k__Bacteria;p__Bacteroidota;c__Bacteroidia;o__Bacteroidales;f__Tannerellaceae;g__Tannerella;
Denitrobacterium	Bacteria	Bacteria	Actinobacteriota	Coriobacteriia	Coriobacteriales	Eggerthellaceae	Denitrobacterium	0.0	0.0	0.0	0.0	0.0	0.0	0.00046142183843643915	0.0	0.0	0.0	d__Bacteria;k__Bacteria;p__Actinobacteriota;c__Coriobacteriia;o__Coriobacteriales;f__Eggerthellaceae;g__Denitrobacterium;
Muribaculaceae Family Unknown Genus	Bacteria	Bacteria	Bacteroidota	Bacteroidia	Bacteroidales	Muribaculaceae	Muribaculaceae Family Unknown Genus	0.0	0.0	0.0	0.0	0.0	0.0	0.0002883886490227745	0.0	0.0	0.0	d__Bacteria;k__Bacteria;p__Bacteroidota;c__Bacteroidia;o__Bacteroidales;f__Muribaculaceae;g__Muribaculaceae Family Unknown Genus;
Saccharimonadaceae Family Unknown Genus	Bacteria	Bacteria	Patescibacteria	Saccharimonadia	Saccharimonadales	Saccharimonadaceae	Saccharimonadaceae Family Unknown Genus	0.0	0.0	0.0	0.0	0.0	0.0003070624360286592	0.00025542994627731453	0.0	0.0	0.0	d__Bacteria;k__Bacteria;p__Patescibacteria;c__Saccharimonadia;o__Saccharimonadales;f__Saccharimonadaceae;g__Saccharimonadaceae Family Unknown Genus;
Family XIII UCG-001	Bacteria	Bacteria	Firmicutes	Clostridia	Peptostreptococcales-Tissierellales	Anaerovoracaceae	Family XIII UCG-001	0.0	0.0	0.0	0.0	0.0	0.0	0.00012359513529547477	0.0	0.0	0.0	d__Bacteria;k__Bacteria;p__Firmicutes;c__Clostridia;o__Peptostreptococcales-Tissierellales;f__Anaerovoracaceae;g__Family XIII UCG-001;
Mycoplasma	Bacteria	Bacteria	Firmicutes	Bacilli	Mycoplasmatales	Mycoplasmataceae	Mycoplasma	0.0	0.0	0.0	0.0	0.0	0.0	8.239675686364985e-05	0.0	0.0	0.0	d__Bacteria;k__Bacteria;p__Firmicutes;c__Bacilli;o__Mycoplasmatales;f__Mycoplasmataceae;g__Mycoplasma;
F0058	Bacteria	Bacteria	Bacteroidota	Bacteroidia	Bacteroidales	Paludibacteraceae	F0058	0.0	0.0	0.0	0.0	0.0	0.0	4.9438054118189906e-05	0.0	0.0	0.0	d__Bacteria;k__Bacteria;p__Bacteroidota;c__Bacteroidia;o__Bacteroidales;f__Paludibacteraceae;g__F0058;
Treponema	Bacteria	Bacteria	Spirochaetota	Spirochaetia	Spirochaetales	Spirochaetaceae	Treponema	0.0	0.0	0.0	0.0	0.0	0.001535312180143296	2.4719027059094953e-05	0.0	0.0	0.0	d__Bacteria;k__Bacteria;p__Spirochaetota;c__Spirochaetia;o__Spirochaetales;f__Spirochaetaceae;g__Treponema;
Gemella	Bacteria	Bacteria	Firmicutes	Bacilli	Staphylococcales	Gemellaceae	Gemella	0.0	0.0	0.0	0.0	0.0	0.0	0.0	0.0014939361040744556	0.0	0.0	d__Bacteria;k__Bacteria;p__Firmicutes;c__Bacilli;o__Staphylococcales;f__Gemellaceae;g__Gemella;
Neisseriaceae Family Unknown Genus	Bacteria	Bacteria	Proteobacteria	Gammaproteobacteria	Burkholderiales	Neisseriaceae	Neisseriaceae Family Unknown Genus	0.0	0.0	0.0	0.0	0.0	0.0	0.0	1.8558212472974603e-05	0.0	0.0	d__Bacteria;k__Bacteria;p__Proteobacteria;c__Gammaproteobacteria;o__Burkholderiales;f__Neisseriaceae;g__Neisseriaceae Family Unknown Genus;
Pyramidobacter	Bacteria	Bacteria	Synergistota	Synergistia	Synergistales	Synergistaceae	Pyramidobacter	0.0	0.0	0.0	0.0	0.0	0.3321596724667349	0.0	0.0	0.0	0.0	d__Bacteria;k__Bacteria;p__Synergistota;c__Synergistia;o__Synergistales;f__Synergistaceae;g__Pyramidobacter;
Sphaerochaeta	Bacteria	Bacteria	Spirochaetota	Spirochaetia	Spirochaetales	Spirochaetaceae	Sphaerochaeta	0.0	0.0	0.0	0.0	0.0	0.12975435005117708	0.0	0.0	0.0	0.0	d__Bacteria;k__Bacteria;p__Spirochaetota;c__Spirochaetia;o__Spirochaetales;f__Spirochaetaceae;g__Sphaerochaeta;
Acidaminococcus	Bacteria	Bacteria	Firmicutes	Negativicutes	Acidaminococcales	Acidaminococcaceae	Acidaminococcus	0.0	0.0	0.0	0.0	0.0	0.04293756397134084	0.0	0.0	0.0	0.0	d__Bacteria;k__Bacteria;p__Firmicutes;c__Negativicutes;o__Acidaminococcales;f__Acidaminococcaceae;g__Acidaminococcus;
Anaeroglobus	Bacteria	Bacteria	Firmicutes	Negativicutes	Veillonellales-Selenomonadales	Veillonellaceae	Anaeroglobus	0.0	0.0	0.0	0.0	0.0	0.017697031729785057	0.0	0.0	0.0	0.0	d__Bacteria;k__Bacteria;p__Firmicutes;c__Negativicutes;o__Veillonellales-Selenomonadales;f__Veillonellaceae;g__Anaeroglobus;
Limosilactobacillus	Bacteria	Bacteria	Firmicutes	Bacilli	Lactobacillales	Lactobacillaceae	Limosilactobacillus	0.0	0.0	0.0	0.0	0.0	0.0005117707267144319	0.0	0.0	0.0	0.0	d__Bacteria;k__Bacteria;p__Firmicutes;c__Bacilli;o__Lactobacillales;f__Lactobacillaceae;g__Limosilactobacillus;
Leuconostoc	Bacteria	Bacteria	Firmicutes	Bacilli	Lactobacillales	Lactobacillaceae	Leuconostoc	0.0	0.0	0.0	0.0	0.0	0.00033776867963152506	0.0	0.0	0.0	0.0	d__Bacteria;k__Bacteria;p__Firmicutes;c__Bacilli;o__Lactobacillales;f__Lactobacillaceae;g__Leuconostoc;
